# Supplementary material for: 2-(4-Chloro­phen­yl)-6-methyl-4-(3-methyl­phen­yl)quinoline
Source: Acta Crystallogr Sect E Struct Rep Online. 2012 Oct 31;68(Pt 11):o3250. doi: 10.1107/S1600536812043954 (PMC3515327; doi:10.1107/S1600536812043954)
Supplement: Supplementary file 1 [file e-68-o3250-sup1.cif]

##############################################################################
#                                                                            #
# This CIF contains the data in a paper accepted for publication in          #
# Acta Crystallographica Section E. It conforms to the requirements of       #
# Notes for Authors for Acta Crystallographica Section E, and has been       #
# peer reviewed under the auspices of the IUCr Commission on Journals.       #
#                                                                            #
# Full details of the Crystallographic Information File format               #
# are given in the paper "The Crystallographic Information File (CIF):       #
# a New Standard Archive File for Crystallography" by S. R. Hall, F. H.      #
# Allen and I. D. Brown [Acta Cryst. (1991), A47, 655-685].                  #
#                                                                            #
# The current version of the core CIF dictionary is obtainable from          #
# ftp://ftp.iucr.org/pub/cif_core.dic.                                       #
#                                                                            #
# Software is freely available for graphical display of the structure(s)     #
# in this CIF. For information consult the CIF software page                 #
# http://www.iucr.org/resources/cif/software.                                #
#                                                                            #
# This file may be used for bona fide research purposes within the           #
# scientific community so long as proper attribution is given to the journal # 
# article from which it was obtained.                                        #
#                                                                            #
##############################################################################
data_global
_audit_creation_method     'PLATON <TABLE ACC> option'
_journal_date_recd_electronic     2012-10-13
_journal_date_accepted     2012-10-23
_journal_name_full     'Acta Crystallographica, Section E'
_journal_year     2012
_journal_volume     68
_journal_issue     11
_journal_page_first     o3250
_journal_page_last     o3250
_journal_paper_category     QO
_journal_paper_doi     10.1107/S1600536812043954
_journal_coeditor_code     ZS2238
_publ_contact_author_name     'Dr. Lokanath, N. K.'
_publ_contact_author_address
;
Department of Studies in Physics
Manasagangotri
University of Mysore
Mysore 570 006
India
;
_publ_contact_author_email     'lokanath@physics.uni-mysore.ac.in'
_publ_contact_author_fax     '+91-821-2419333'
_publ_contact_author_phone     '+91-821-2419610'
_publ_section_title
;
2-(4-Chlorophenyl)-6-methyl-4-(3-methylphenyl)quinoline
;
loop_
    _publ_author_name
    _publ_author_address
    'Prabhuswamy, M'
;
Department of Studies in Physics
Manasagangotri,
University of Mysore,
Mysore 570 006
India
;
    'Swaroop, T. R.'
;
Department of Studies in Chemistry
Manasagangotri,
University of Mysore,
Mysore 570 006
India
;
    'Madan Kumar, S.'
;
Department of Studies in Physics
Manasagangotri,
University of Mysore,
Mysore 570 006
India
;
    'Rangappa, K. S.'
;
Department of Studies in Chemistry
Manasagangotri,
University of Mysore,
Mysore 570 006
India
;
    'Lokanath, N. K.'
;
Department of Studies in Physics
Manasagangotri,
University of Mysore,
Mysore 570 006
India
;
data_I
_chemical_name_systematic
;
2-(4-Chlorophenyl)-6-methyl-4-(3-methylphenyl)quinoline
;
_chemical_formula_moiety     'C23 H18 Cl N'
_chemical_formula_sum     'C23 H18 Cl N'
_chemical_formula_iupac     'C23 H18 Cl N'
_chemical_formula_weight     343.83
_chemical_melting_point_gt     371
_chemical_melting_point_lt     373
_symmetry_cell_setting     monoclinic
_symmetry_space_group_name_H-M     'P 21/c'
_symmetry_space_group_name_Hall     '-P 2ybc'
loop_
    _symmetry_equiv_pos_site_id
    _symmetry_equiv_pos_as_xyz
    1 x,y,z
    2 -x,1/2+y,1/2-z
    3 -x,-y,-z
    4 x,1/2-y,1/2+z
_cell_length_a     7.982(3)
_cell_length_b     17.921(6)
_cell_length_c     12.478(4)
_cell_angle_alpha     90
_cell_angle_beta     92.581(6)
_cell_angle_gamma     90
_cell_volume     1783.1(11)
_cell_formula_units_Z     4
_cell_measurement_reflns_used     3392
_cell_measurement_theta_min     2.0
_cell_measurement_theta_max     25.7
_cell_measurement_temperature     293
_cell_special_details
;
;
_exptl_crystal_description     'block'
_exptl_crystal_colour     'yellow'
_exptl_crystal_size_max     0.23
_exptl_crystal_size_mid     0.22
_exptl_crystal_size_min     0.22
_exptl_crystal_size_rad     ?
_exptl_crystal_density_diffrn     1.281
_exptl_crystal_density_meas     ?
_exptl_crystal_density_method     'Not Measured'
_exptl_crystal_F_000     720
_exptl_absorpt_coefficient_mu     0.218
_exptl_absorpt_correction_type     none
_exptl_absorpt_process_details     ?
_exptl_absorpt_correction_T_min     ?
_exptl_absorpt_correction_T_max     ?
_exptl_special_details
;
;
_diffrn_ambient_temperature     293
_diffrn_radiation_type     'MoK\a'
_diffrn_radiation_wavelength     0.71073
_diffrn_radiation_source     'fine-focus sealed tube'
_diffrn_radiation_monochromator     graphite
_diffrn_measurement_device_type     'Oxford Diffraction Xcalibur CCD'
_diffrn_measurement_method     '\w scans'
_diffrn_detector_area_resol_mean     16.0839
_diffrn_reflns_number     16998
_diffrn_reflns_av_R_equivalents     0.0438
_diffrn_reflns_av_sigmaI/netI     0.0304
_diffrn_reflns_theta_min     1.99
_diffrn_reflns_theta_max     25.68
_diffrn_reflns_theta_full     25.68
_diffrn_measured_fraction_theta_max     1.000
_diffrn_measured_fraction_theta_full     1.000
_diffrn_reflns_limit_h_min     -9
_diffrn_reflns_limit_h_max     9
_diffrn_reflns_limit_k_min     -21
_diffrn_reflns_limit_k_max     21
_diffrn_reflns_limit_l_min     -15
_diffrn_reflns_limit_l_max     15
_diffrn_reflns_reduction_process
;
;
_refine_special_details
;
Refinement on <i>F</i>^2^ for ALL reflections except those flagged by the user
for potential systematic errors. Weighted <i>R</i>-factors <i>wR</i> and all
goodnesses of fit <i>S</i> are based on <i>F</i>^2^, conventional
<i>R</i>-factors <i>R</i> are based on <i>F</i>, with <i>F</i> set to zero for
negative <i>F</i>^2^. The observed criterion of <i>F</i>^2^ > \s(<i>F</i>^2^)
is used only for calculating -<i>R</i>-factor-obs <i>etc</i>. and is not
relevant to the choice of reflections for refinement. <i>R</i>-factors based
on <i>F</i>^2^ are statistically about twice as large as those based on
<i>F</i>, and <i>R</i>-factors based on ALL data will be even larger.
;
_reflns_number_total     3392
_reflns_number_gt     2508
_reflns_threshold_expression     I>2\s(I)
_refine_ls_structure_factor_coef     Fsqd
_refine_ls_matrix_type     full
_refine_ls_R_factor_all     0.0766
_refine_ls_R_factor_gt     0.0569
_refine_ls_wR_factor_gt     0.1505
_refine_ls_wR_factor_ref     0.1684
_refine_ls_goodness_of_fit_ref     1.042
_refine_ls_restrained_S_all     1.042
_refine_ls_number_reflns     3392
_refine_ls_number_parameters     228
_refine_ls_number_restraints     0
_refine_ls_number_constraints     ?
_refine_ls_hydrogen_treatment     constr
_refine_ls_weighting_scheme     calc
_refine_ls_weighting_details
               'calc w=1/[\s^2^(Fo^2^)+(0.0922P)^2^+0.5751P] P=(Fo^2^+2Fc^2^)/3'
_atom_sites_solution_hydrogens     geom
_atom_sites_solution_primary     direct
_atom_sites_solution_secondary     difmap
_refine_ls_shift/su_max     0.001
_refine_ls_shift/su_mean     0.000
_refine_diff_density_max     0.494
_refine_diff_density_min     -0.452
_refine_ls_extinction_method     'none'
loop_
    _atom_type_symbol
    _atom_type_description
    _atom_type_scat_dispersion_real
    _atom_type_scat_dispersion_imag
    _atom_type_scat_source
    N N 0.0061 0.0033 'International Tables Vol C Tables 4.2.6.8 and 6.1.1.4'
    Cl Cl 0.1484 0.1585 'International Tables Vol C Tables 4.2.6.8 and 6.1.1.4'
    H H 0.0000 0.0000 'International Tables Vol C Tables 4.2.6.8 and 6.1.1.4'
    C C 0.0033 0.0016 'International Tables Vol C Tables 4.2.6.8 and 6.1.1.4'
_computing_data_collection     'CrysAlis PRO (Oxford Diffraction, 2009)'
_computing_cell_refinement     'CrysAlis PRO (Oxford Diffraction, 2009)'
_computing_data_reduction     'CrysAlis PRO (Oxford Diffraction, 2009)'
_computing_structure_solution     'SHELXS97 (Sheldrick, 2008)'
_computing_structure_refinement     'SHELXL97 (Sheldrick, 2008)'
_computing_molecular_graphics     'Mercury (Macrae <i>et al.</i>, 2006)'
_computing_publication_material     'SHELXL97 (Sheldrick, 2008)'
loop_
    _atom_site_type_symbol
    _atom_site_label
    _atom_site_fract_x
    _atom_site_fract_y
    _atom_site_fract_z
    _atom_site_U_iso_or_equiv
    _atom_site_thermal_displace_type
    _atom_site_calc_flag
    _atom_site_refinement_flags
    _atom_site_occupancy
    Cl Cl1 0.89231(10) 1.22893(5) 0.85463(6) 0.0816(3) Uani . . 1.000
    N N1 1.2557(2) 0.97450(10) 0.55301(13) 0.0406(6) Uani . . 1.000
    C C1 0.9786(3) 1.17421(15) 0.7563(2) 0.0542(8) Uani . . 1.000
    C C2 0.9969(4) 1.20263(15) 0.6569(2) 0.0640(9) Uani . . 1.000
    C C3 1.0682(4) 1.15951(14) 0.5796(2) 0.0607(9) Uani . . 1.000
    C C4 1.1224(3) 1.08789(12) 0.60147(17) 0.0404(7) Uani . . 1.000
    C C5 1.0989(3) 1.06052(14) 0.70260(18) 0.0510(8) Uani . . 1.000
    C C6 1.0278(3) 1.10238(15) 0.7802(2) 0.0590(9) Uani . . 1.000
    C C7 1.2017(2) 1.04084(11) 0.52008(17) 0.0387(6) Uani . . 1.000
    C C8 1.2226(3) 1.06583(11) 0.41476(17) 0.0411(6) Uani . . 1.000
    C C9 1.2984(3) 1.02293(11) 0.34173(16) 0.0380(6) Uani . . 1.000
    C C10 1.3536(2) 0.95017(11) 0.37377(16) 0.0369(6) Uani . . 1.000
    C C11 1.4245(3) 0.89791(11) 0.30488(18) 0.0413(7) Uani . . 1.000
    C C12 1.4739(3) 0.82860(11) 0.33979(19) 0.0451(7) Uani . . 1.000
    C C13 1.4533(3) 0.81027(12) 0.44755(19) 0.0512(8) Uani . . 1.000
    C C14 1.3836(3) 0.85844(12) 0.51636(19) 0.0486(7) Uani . . 1.000
    C C15 1.3289(2) 0.92982(11) 0.48076(16) 0.0379(6) Uani . . 1.000
    C C16 1.3247(3) 1.05256(11) 0.23256(16) 0.0417(7) Uani . . 1.000
    C C17 1.1911(3) 1.08107(13) 0.17090(18) 0.0523(8) Uani . . 1.000
    C C18 1.2162(4) 1.10960(14) 0.0705(2) 0.0630(10) Uani . . 1.000
    C C19 1.3729(4) 1.11009(13) 0.03096(19) 0.0639(9) Uani . . 1.000
    C C20 1.5098(4) 1.08379(13) 0.0910(2) 0.0555(8) Uani . . 1.000
    C C21 1.4827(3) 1.05492(11) 0.19201(18) 0.0467(7) Uani . . 1.000
    C C22 1.6837(4) 1.08762(18) 0.0504(3) 0.0827(11) Uani . . 1.000
    C C23 1.5477(4) 0.77324(13) 0.2648(2) 0.0612(9) Uani . . 1.000
    H H2 0.96150 1.25100 0.64090 0.0770 Uiso calc R 1.000
    H H3 1.07990 1.17910 0.51130 0.0730 Uiso calc R 1.000
    H H5 1.13240 1.01200 0.71880 0.0610 Uiso calc R 1.000
    H H6 1.01310 1.08260 0.84800 0.0710 Uiso calc R 1.000
    H H8 1.18350 1.11290 0.39470 0.0490 Uiso calc R 1.000
    H H11 1.43820 0.91080 0.23360 0.0500 Uiso calc R 1.000
    H H13 1.48850 0.76370 0.47260 0.0610 Uiso calc R 1.000
    H H14 1.37150 0.84460 0.58740 0.0580 Uiso calc R 1.000
    H H17 1.08400 1.08090 0.19740 0.0630 Uiso calc R 1.000
    H H18 1.12600 1.12860 0.02940 0.0750 Uiso calc R 1.000
    H H19 1.38760 1.12850 -0.03770 0.0770 Uiso calc R 1.000
    H H21 1.57340 1.03670 0.23350 0.0560 Uiso calc R 1.000
    H H22A 1.75030 1.04790 0.08160 0.1240 Uiso calc R 1.000
    H H22B 1.73340 1.13470 0.06980 0.1240 Uiso calc R 1.000
    H H22C 1.67850 1.08260 -0.02630 0.1240 Uiso calc R 1.000
    H H23A 1.47600 0.73030 0.25820 0.0920 Uiso calc R 1.000
    H H23B 1.65660 0.75820 0.29280 0.0920 Uiso calc R 1.000
    H H23C 1.55780 0.79580 0.19560 0.0920 Uiso calc R 1.000
loop_
    _atom_site_aniso_label
    _atom_site_aniso_U_11
    _atom_site_aniso_U_22
    _atom_site_aniso_U_33
    _atom_site_aniso_U_12
    _atom_site_aniso_U_13
    _atom_site_aniso_U_23
    Cl1 0.0855(6) 0.0839(6) 0.0764(5) 0.0060(4) 0.0149(4) -0.0363(4)
    N1 0.0447(10) 0.0354(9) 0.0415(10) -0.0025(8) 0.0002(8) 0.0039(7)
    C1 0.0449(13) 0.0615(16) 0.0562(14) -0.0035(11) 0.0027(11) -0.0205(12)
    C2 0.0766(18) 0.0471(14) 0.0690(17) 0.0126(13) 0.0111(14) -0.0059(13)
    C3 0.0819(19) 0.0481(14) 0.0527(14) 0.0151(13) 0.0097(13) 0.0048(11)
    C4 0.0347(11) 0.0415(12) 0.0448(12) -0.0022(9) -0.0009(9) -0.0023(9)
    C5 0.0576(14) 0.0497(13) 0.0457(13) 0.0044(11) 0.0039(10) 0.0013(10)
    C6 0.0653(16) 0.0642(16) 0.0477(13) 0.0006(13) 0.0060(12) -0.0022(11)
    C7 0.0359(11) 0.0364(11) 0.0433(11) -0.0029(8) -0.0032(9) 0.0012(9)
    C8 0.0463(12) 0.0325(10) 0.0441(11) 0.0039(9) -0.0012(9) 0.0032(9)
    C9 0.0396(11) 0.0340(10) 0.0401(11) -0.0022(9) -0.0026(9) 0.0023(8)
    C10 0.0356(11) 0.0307(10) 0.0438(11) -0.0037(8) -0.0036(8) 0.0026(8)
    C11 0.0454(12) 0.0345(11) 0.0440(11) -0.0031(9) 0.0015(9) 0.0000(9)
    C12 0.0448(13) 0.0326(11) 0.0576(13) -0.0005(9) -0.0018(10) -0.0033(10)
    C13 0.0620(15) 0.0300(11) 0.0612(15) 0.0031(10) -0.0007(12) 0.0081(10)
    C14 0.0601(14) 0.0359(11) 0.0496(13) -0.0009(10) -0.0005(11) 0.0109(9)
    C15 0.0370(11) 0.0322(10) 0.0441(11) -0.0042(8) -0.0016(9) 0.0030(8)
    C16 0.0567(13) 0.0268(10) 0.0415(11) 0.0019(9) 0.0021(10) 0.0002(8)
    C17 0.0626(16) 0.0441(13) 0.0495(13) 0.0051(11) -0.0037(11) 0.0025(10)
    C18 0.089(2) 0.0514(15) 0.0472(14) 0.0086(13) -0.0120(14) 0.0055(11)
    C19 0.112(2) 0.0409(13) 0.0391(12) -0.0041(14) 0.0070(14) 0.0062(10)
    C20 0.0813(18) 0.0334(11) 0.0529(14) -0.0071(11) 0.0155(13) -0.0022(10)
    C21 0.0614(14) 0.0315(11) 0.0476(12) 0.0009(10) 0.0061(10) 0.0026(9)
    C22 0.102(2) 0.0675(18) 0.082(2) -0.0143(17) 0.0404(18) 0.0048(16)
    C23 0.0752(18) 0.0396(13) 0.0686(17) 0.0096(12) 0.0006(14) -0.0068(11)
_geom_special_details
;
Bond distances, angles <i>etc</i>. have been calculated using the rounded
fractional coordinates. All su's are estimated from the variances of the
(full) variance-covariance matrix. The cell e.s.d.'s are taken into account in
the estimation of distances, angles and torsion angles
;
loop_
    _geom_bond_atom_site_label_1
    _geom_bond_atom_site_label_2
    _geom_bond_site_symmetry_1
    _geom_bond_site_symmetry_2
    _geom_bond_distance
    _geom_bond_publ_flag
    Cl1 C1 . . 1.737(3) no
    N1 C7 . . 1.324(3) no
    N1 C15 . . 1.358(3) no
    C1 C2 . . 1.355(4) no
    C1 C6 . . 1.375(4) no
    C2 C3 . . 1.379(4) no
    C3 C4 . . 1.378(3) no
    C4 C5 . . 1.375(3) no
    C4 C7 . . 1.484(3) no
    C5 C6 . . 1.368(3) no
    C7 C8 . . 1.405(3) no
    C8 C9 . . 1.355(3) no
    C9 C10 . . 1.428(3) no
    C9 C16 . . 1.486(3) no
    C10 C11 . . 1.407(3) no
    C10 C15 . . 1.406(3) no
    C11 C12 . . 1.368(3) no
    C12 C13 . . 1.401(3) no
    C12 C23 . . 1.502(3) no
    C13 C14 . . 1.355(3) no
    C14 C15 . . 1.417(3) no
    C16 C17 . . 1.384(3) no
    C16 C21 . . 1.381(3) no
    C17 C18 . . 1.376(3) no
    C18 C19 . . 1.365(4) no
    C19 C20 . . 1.380(4) no
    C20 C21 . . 1.388(3) no
    C20 C22 . . 1.501(5) no
    C2 H2 . . 0.9300 no
    C3 H3 . . 0.9300 no
    C5 H5 . . 0.9300 no
    C6 H6 . . 0.9300 no
    C8 H8 . . 0.9300 no
    C11 H11 . . 0.9300 no
    C13 H13 . . 0.9300 no
    C14 H14 . . 0.9300 no
    C17 H17 . . 0.9300 no
    C18 H18 . . 0.9300 no
    C19 H19 . . 0.9300 no
    C21 H21 . . 0.9300 no
    C22 H22A . . 0.9600 no
    C22 H22B . . 0.9600 no
    C22 H22C . . 0.9600 no
    C23 H23A . . 0.9600 no
    C23 H23B . . 0.9600 no
    C23 H23C . . 0.9600 no
loop_
    _geom_angle_atom_site_label_1
    _geom_angle_atom_site_label_2
    _geom_angle_atom_site_label_3
    _geom_angle_site_symmetry_1
    _geom_angle_site_symmetry_2
    _geom_angle_site_symmetry_3
    _geom_angle
    _geom_angle_publ_flag
    C7 N1 C15 . . . 117.87(17) no
    Cl1 C1 C2 . . . 119.8(2) no
    Cl1 C1 C6 . . . 119.60(19) no
    C2 C1 C6 . . . 120.6(2) no
    C1 C2 C3 . . . 119.7(2) no
    C2 C3 C4 . . . 121.3(2) no
    C3 C4 C5 . . . 117.4(2) no
    C3 C4 C7 . . . 122.3(2) no
    C5 C4 C7 . . . 120.4(2) no
    C4 C5 C6 . . . 122.2(2) no
    C1 C6 C5 . . . 118.9(2) no
    N1 C7 C4 . . . 116.17(18) no
    N1 C7 C8 . . . 121.72(18) no
    C4 C7 C8 . . . 122.09(18) no
    C7 C8 C9 . . . 121.55(19) no
    C8 C9 C10 . . . 118.12(18) no
    C8 C9 C16 . . . 119.97(18) no
    C10 C9 C16 . . . 121.91(18) no
    C9 C10 C11 . . . 124.36(19) no
    C9 C10 C15 . . . 116.61(17) no
    C11 C10 C15 . . . 119.00(18) no
    C10 C11 C12 . . . 121.9(2) no
    C11 C12 C13 . . . 118.3(2) no
    C11 C12 C23 . . . 121.1(2) no
    C13 C12 C23 . . . 120.61(19) no
    C12 C13 C14 . . . 121.9(2) no
    C13 C14 C15 . . . 120.4(2) no
    N1 C15 C10 . . . 124.08(18) no
    N1 C15 C14 . . . 117.40(18) no
    C10 C15 C14 . . . 118.52(18) no
    C9 C16 C17 . . . 120.3(2) no
    C9 C16 C21 . . . 121.1(2) no
    C17 C16 C21 . . . 118.6(2) no
    C16 C17 C18 . . . 120.2(2) no
    C17 C18 C19 . . . 120.3(3) no
    C18 C19 C20 . . . 121.2(2) no
    C19 C20 C21 . . . 117.9(3) no
    C19 C20 C22 . . . 121.5(2) no
    C21 C20 C22 . . . 120.5(3) no
    C16 C21 C20 . . . 121.8(2) no
    C1 C2 H2 . . . 120.00 no
    C3 C2 H2 . . . 120.00 no
    C2 C3 H3 . . . 119.00 no
    C4 C3 H3 . . . 119.00 no
    C4 C5 H5 . . . 119.00 no
    C6 C5 H5 . . . 119.00 no
    C1 C6 H6 . . . 121.00 no
    C5 C6 H6 . . . 121.00 no
    C7 C8 H8 . . . 119.00 no
    C9 C8 H8 . . . 119.00 no
    C10 C11 H11 . . . 119.00 no
    C12 C11 H11 . . . 119.00 no
    C12 C13 H13 . . . 119.00 no
    C14 C13 H13 . . . 119.00 no
    C13 C14 H14 . . . 120.00 no
    C15 C14 H14 . . . 120.00 no
    C16 C17 H17 . . . 120.00 no
    C18 C17 H17 . . . 120.00 no
    C17 C18 H18 . . . 120.00 no
    C19 C18 H18 . . . 120.00 no
    C18 C19 H19 . . . 119.00 no
    C20 C19 H19 . . . 119.00 no
    C16 C21 H21 . . . 119.00 no
    C20 C21 H21 . . . 119.00 no
    C20 C22 H22A . . . 109.00 no
    C20 C22 H22B . . . 109.00 no
    C20 C22 H22C . . . 109.00 no
    H22A C22 H22B . . . 110.00 no
    H22A C22 H22C . . . 109.00 no
    H22B C22 H22C . . . 109.00 no
    C12 C23 H23A . . . 109.00 no
    C12 C23 H23B . . . 109.00 no
    C12 C23 H23C . . . 109.00 no
    H23A C23 H23B . . . 109.00 no
    H23A C23 H23C . . . 110.00 no
    H23B C23 H23C . . . 110.00 no
loop_
    _geom_torsion_atom_site_label_1
    _geom_torsion_atom_site_label_2
    _geom_torsion_atom_site_label_3
    _geom_torsion_atom_site_label_4
    _geom_torsion_site_symmetry_1
    _geom_torsion_site_symmetry_2
    _geom_torsion_site_symmetry_3
    _geom_torsion_site_symmetry_4
    _geom_torsion
    _geom_torsion_publ_flag
    C15 N1 C7 C8 . . . . -1.7(3) no
    C7 N1 C15 C14 . . . . -178.93(18) no
    C7 N1 C15 C10 . . . . 1.2(3) no
    C15 N1 C7 C4 . . . . 179.95(17) no
    Cl1 C1 C6 C5 . . . . -178.59(19) no
    Cl1 C1 C2 C3 . . . . 178.8(2) no
    C6 C1 C2 C3 . . . . -1.1(4) no
    C2 C1 C6 C5 . . . . 1.4(4) no
    C1 C2 C3 C4 . . . . -0.4(5) no
    C2 C3 C4 C7 . . . . -179.1(2) no
    C2 C3 C4 C5 . . . . 1.5(4) no
    C3 C4 C7 N1 . . . . 176.7(2) no
    C5 C4 C7 C8 . . . . 177.7(2) no
    C5 C4 C7 N1 . . . . -3.9(3) no
    C3 C4 C5 C6 . . . . -1.3(4) no
    C7 C4 C5 C6 . . . . 179.3(2) no
    C3 C4 C7 C8 . . . . -1.6(3) no
    C4 C5 C6 C1 . . . . -0.1(4) no
    N1 C7 C8 C9 . . . . 0.3(3) no
    C4 C7 C8 C9 . . . . 178.6(2) no
    C7 C8 C9 C10 . . . . 1.5(3) no
    C7 C8 C9 C16 . . . . -177.4(2) no
    C8 C9 C10 C15 . . . . -1.9(3) no
    C16 C9 C10 C11 . . . . -5.3(3) no
    C8 C9 C16 C17 . . . . -53.6(3) no
    C8 C9 C16 C21 . . . . 123.9(2) no
    C16 C9 C10 C15 . . . . 176.97(19) no
    C8 C9 C10 C11 . . . . 175.9(2) no
    C10 C9 C16 C21 . . . . -54.9(3) no
    C10 C9 C16 C17 . . . . 127.5(2) no
    C15 C10 C11 C12 . . . . -1.7(3) no
    C9 C10 C15 N1 . . . . 0.6(3) no
    C11 C10 C15 N1 . . . . -177.30(18) no
    C11 C10 C15 C14 . . . . 2.8(3) no
    C9 C10 C15 C14 . . . . -179.27(19) no
    C9 C10 C11 C12 . . . . -179.4(2) no
    C10 C11 C12 C23 . . . . 179.4(2) no
    C10 C11 C12 C13 . . . . -0.4(3) no
    C23 C12 C13 C14 . . . . -178.5(2) no
    C11 C12 C13 C14 . . . . 1.3(4) no
    C12 C13 C14 C15 . . . . -0.1(4) no
    C13 C14 C15 C10 . . . . -2.0(3) no
    C13 C14 C15 N1 . . . . 178.1(2) no
    C9 C16 C17 C18 . . . . 178.9(2) no
    C21 C16 C17 C18 . . . . 1.3(3) no
    C9 C16 C21 C20 . . . . -178.7(2) no
    C17 C16 C21 C20 . . . . -1.1(3) no
    C16 C17 C18 C19 . . . . -0.1(4) no
    C17 C18 C19 C20 . . . . -1.5(4) no
    C18 C19 C20 C21 . . . . 1.7(4) no
    C18 C19 C20 C22 . . . . -176.9(2) no
    C19 C20 C21 C16 . . . . -0.4(3) no
    C22 C20 C21 C16 . . . . 178.2(2) no
loop_
    _geom_hbond_atom_site_label_D
    _geom_hbond_atom_site_label_H
    _geom_hbond_atom_site_label_A
    _geom_hbond_site_symmetry_A
    _geom_hbond_distance_DH
    _geom_hbond_distance_HA
    _geom_hbond_distance_DA
    _geom_hbond_angle_DHA
    _geom_hbond_publ_flag
    C5 H5 N1 . 0.93 2.43 2.764(3) 101 no
_iucr_refine_instructions_details
;
TITL quinoline-2 in P2(1)/c
CELL 0.71073   7.9815  17.9211  12.4782  90.000  92.581  90.000
ZERR    4.00   0.0028   0.0062   0.0043   0.000   0.006   0.000
LATT 1
SYMM -X, 0.5+Y, 0.5-Z
SFAC  C   H   N   CL
UNIT   92   72   4   4
L.S. 14
BOND $H
ACTA
SHEL 999 0.82
FMAP 2
PLAN 20
WGHT    0.092200    0.575100
FVAR       0.41704
MOLE   1
CL1   4    0.892312    1.228926    0.854631    11.00000    0.08554    0.08392 =
         0.07636   -0.03629    0.01490    0.00596
C7    1    1.201709    1.040841    0.520081    11.00000    0.03585    0.03638 =
         0.04333    0.00125   -0.00318   -0.00285
N1    3    1.255697    0.974504    0.553008    11.00000    0.04472    0.03536 =
         0.04154    0.00387    0.00022   -0.00247
C10   1    1.353633    0.950168    0.373766    11.00000    0.03559    0.03073 =
         0.04378    0.00256   -0.00361   -0.00375
C15   1    1.328935    0.929819    0.480762    11.00000    0.03695    0.03222 =
         0.04415    0.00303   -0.00158   -0.00421
C4    1    1.122398    1.087891    0.601470    11.00000    0.03471    0.04153 =
         0.04483   -0.00234   -0.00092   -0.00217
C11   1    1.424524    0.897906    0.304884    11.00000    0.04542    0.03447 =
         0.04402   -0.00005    0.00148   -0.00305
AFIX  43
H11   2    1.438207    0.910833    0.233630    11.00000   -1.20000
AFIX   0
C9    1    1.298375    1.022933    0.341733    11.00000    0.03961    0.03398 =
         0.04013    0.00230   -0.00265   -0.00222
C8    1    1.222591    1.065827    0.414756    11.00000    0.04630    0.03250 =
         0.04407    0.00321   -0.00122    0.00388
AFIX  43
H8    2    1.183480    1.112906    0.394698    11.00000   -1.20000
AFIX   0
C1    1    0.978601    1.174213    0.756348    11.00000    0.04495    0.06154 =
         0.05619   -0.02049    0.00267   -0.00351
C12   1    1.473894    0.828599    0.339792    11.00000    0.04476    0.03265 =
         0.05756   -0.00329   -0.00180   -0.00046
C23   1    1.547715    0.773239    0.264849    11.00000    0.07521    0.03956 =
         0.06862   -0.00678    0.00064    0.00962
AFIX 137
H23A  2    1.475957    0.730341    0.258228    11.00000   -1.50000
H23B  2    1.656577    0.758213    0.292773    11.00000   -1.50000
H23C  2    1.557798    0.795775    0.195643    11.00000   -1.50000
AFIX   0
C2    1    0.996856    1.202627    0.656923    11.00000    0.07657    0.04712 =
         0.06895   -0.00586    0.01112    0.01260
AFIX  43
H2    2    0.961472    1.250963    0.640924    11.00000   -1.20000
AFIX   0
C16   1    1.324693    1.052563    0.232563    11.00000    0.05671    0.02677 =
         0.04154    0.00017    0.00207    0.00186
C14   1    1.383589    0.858442    0.516359    11.00000    0.06006    0.03588 =
         0.04961    0.01093   -0.00050   -0.00086
AFIX  43
H14   2    1.371526    0.844561    0.587411    11.00000   -1.20000
AFIX   0
C3    1    1.068173    1.159511    0.579562    11.00000    0.08193    0.04808 =
         0.05274    0.00477    0.00974    0.01507
AFIX  43
H3    2    1.079885    1.179149    0.511319    11.00000   -1.20000
AFIX   0
C21   1    1.482688    1.054922    0.192009    11.00000    0.06139    0.03155 =
         0.04760    0.00264    0.00614    0.00094
AFIX  43
H21   2    1.573408    1.036689    0.233463    11.00000   -1.20000
AFIX   0
C13   1    1.453326    0.810267    0.447548    11.00000    0.06201    0.02998 =
         0.06124    0.00809   -0.00068    0.00307
AFIX  43
H13   2    1.488546    0.763701    0.472556    11.00000   -1.20000
AFIX   0
C6    1    1.027818    1.102382    0.780239    11.00000    0.06531    0.06421 =
         0.04766   -0.00223    0.00596    0.00064
AFIX  43
H6    2    1.013055    1.082563    0.848046    11.00000   -1.20000
AFIX   0
C5    1    1.098894    1.060520    0.702601    11.00000    0.05761    0.04967 =
         0.04568    0.00134    0.00389    0.00439
AFIX  43
H5    2    1.132396    1.011956    0.718790    11.00000   -1.20000
AFIX   0
C18   1    1.216185    1.109598    0.070536    11.00000    0.08869    0.05141 =
         0.04721    0.00551   -0.01204    0.00861
AFIX  43
H18   2    1.125961    1.128648    0.029434    11.00000   -1.20000
AFIX   0
C20   1    1.509812    1.083793    0.090970    11.00000    0.08125    0.03338 =
         0.05289   -0.00220    0.01551   -0.00707
C19   1    1.372918    1.110086    0.030957    11.00000    0.11214    0.04085 =
         0.03915    0.00618    0.00701   -0.00406
AFIX  43
H19   2    1.387636    1.128470   -0.037677    11.00000   -1.20000
AFIX   0
C22   1    1.683666    1.087618    0.050369    11.00000    0.10185    0.06750 =
         0.08192    0.00476    0.04040   -0.01428
AFIX 137
H22A  2    1.750327    1.047946    0.081585    11.00000   -1.50000
H22B  2    1.733450    1.134747    0.069845    11.00000   -1.50000
H22C  2    1.678484    1.082608   -0.026305    11.00000   -1.50000
AFIX   0
C17   1    1.191056    1.081070    0.170902    11.00000    0.06258    0.04410 =
         0.04947    0.00254   -0.00371    0.00513
AFIX  43
H17   2    1.084002    1.080934    0.197403    11.00000   -1.20000
MOLE   2
HKLF 4
REM  quinoline-2 in P2(1)/c
REM R1 =  0.0569 for   2508 Fo > 4sig(Fo)  and  0.0766 for all   3392 data
REM    228 parameters refined using      0 restraints
END
WGHT      0.0922      0.5750
REM Highest difference peak  0.494,  deepest hole -0.452,  1-sigma level  0.057
Q1    1   0.8973  1.2659  0.8026  11.00000  0.05    0.49
Q2    1   1.0185  1.2308  0.8516  11.00000  0.05    0.29
Q3    1   1.6600  0.7921  0.2260  11.00000  0.05    0.26
Q4    1   1.4797  0.7689  0.2018  11.00000  0.05    0.25
Q5    1   1.4005  1.0419  0.2151  11.00000  0.05    0.24
Q6    1   1.4034  1.0705  0.2244  11.00000  0.05    0.24
Q7    1   0.9507  1.2006  0.7977  11.00000  0.05    0.24
Q8    1   1.5913  1.0834  0.0781  11.00000  0.05    0.24
Q9    1   1.1653  1.0808  0.6509  11.00000  0.05    0.23
Q10   1   1.0730  1.0756  0.6399  11.00000  0.05    0.23
Q11   1   1.3054  1.0398  0.2874  11.00000  0.05    0.23
Q12   1   1.5699  1.0885  0.1065  11.00000  0.05    0.23
Q13   1   1.5467  1.0830  0.1335  11.00000  0.05    0.23
Q14   1   1.2568  1.0630  0.4769  11.00000  0.05    0.22
Q15   1   0.8158  1.2331  0.9174  11.00000  0.05    0.22
Q16   1   1.1412  1.0625  0.5605  11.00000  0.05    0.22
Q17   1   1.1868  0.9570  0.5966  11.00000  0.05    0.21
Q18   1   1.2923  0.9323  0.4213  11.00000  0.05    0.21
Q19   1   1.3937  0.9453  0.4390  11.00000  0.05    0.21
Q20   1   1.0013  1.2020  0.7162  11.00000  0.05    0.20
;
