# Supplementary material for: 2-(4-Chloro­phen­yl)-6-methyl-4-(3-methyl­phen­yl)quinoline
Source: Acta Crystallogr Sect E Struct Rep Online. 2012 Oct 31;68(Pt 11):o3250. doi: 10.1107/S1600536812043954 (PMC3515327; doi:10.1107/S1600536812043954)
Supplement: Supplementary file 2 [file e-68-o3250-Isup2.hkl]

# 
# h,k,l, Fc-squared, Fo-squared, sigma(Fo-squared) and status flag 
# 
data_I
_shelx_title ' quinoline-2 in P2(1)/c' 
_shelx_refln_list_code          4 
_shelx_F_calc_maximum      224.37 
_exptl_crystal_F_000       720.00 
_reflns_d_resolution_high  0.8200 
 
loop_ 
 _symmetry_equiv_pos_as_xyz 
 'x, y, z' 
 '-x, y+1/2, -z+1/2' 
 '-x, -y, -z' 
 'x, -y-1/2, z-1/2' 
 
_cell_length_a     7.9815 
_cell_length_b    17.9211 
_cell_length_c    12.4782 
_cell_angle_alpha  90.000 
_cell_angle_beta   92.581 
_cell_angle_gamma  90.000 
 
_shelx_F_squared_multiplier     1.000 
 
loop_ 
 _refln_index_h 
 _refln_index_k 
 _refln_index_l 
 _refln_F_squared_calc 
 _refln_F_squared_meas 
 _refln_F_squared_sigma 
 _refln_observed_status 
   1   0   0      562.59      518.34     11.45 o 
   2   0   0     2295.65     2240.47     47.62 o 
   3   0   0       14.16       10.82      1.24 o 
   4   0   0       21.16       24.69      2.47 o 
   5   0   0      418.24      394.61     12.48 o 
   6   0   0       43.15       43.73      3.15 o 
   7   0   0       62.70       50.76     12.91 o 
   8   0   0       13.93       17.78      5.46 o 
   9   0   0      198.36      151.85     15.12 o 
   1   1   0       70.60       56.01      1.71 o 
   2   1   0      579.90      602.05     11.85 o 
   3   1   0     1851.29     1811.72     27.33 o 
   4   1   0      100.09       82.95      2.22 o 
   5   1   0        1.86        1.22      0.88 o 
   6   1   0      226.51      220.11      5.33 o 
   7   1   0       12.12       14.15      3.67 o 
   8   1   0        1.98       -3.02      3.02 o 
   9   1   0       16.04       18.41      5.47 o 
   0   2   0     4567.75     5499.63    133.45 o 
   1   2   0     3330.08     3494.69    101.32 o 
   2   2   0    17872.15    18688.95    309.86 o 
   3   2   0      469.27      443.05      8.24 o 
   4   2   0      260.48      239.31      4.80 o 
   5   2   0       10.10       11.31      1.18 o 
   6   2   0      111.58      104.40      4.15 o 
   7   2   0       97.07       98.56      5.66 o 
   8   2   0       22.03       27.84      4.51 o 
   9   2   0        0.02       -3.60      3.60 o 
   1   3   0     6938.54     8076.07    135.02 o 
   2   3   0    22968.06    23448.00    345.49 o 
   3   3   0      532.89      511.02      8.86 o 
   4   3   0        0.04       -0.34      0.69 o 
   5   3   0        1.00        1.37      0.94 o 
   6   3   0        0.12        1.14      1.60 o 
   7   3   0       43.11       47.42      4.49 o 
   8   3   0       53.99       56.90      5.07 o 
   9   3   0        6.11       -3.82      3.82 o 
   0   4   0      696.39      828.28     20.92 o 
   1   4   0      674.32      815.67     13.85 o 
   2   4   0      410.18      413.79      7.74 o 
   3   4   0      265.38      243.94      4.77 o 
   4   4   0        8.43       10.00      1.12 o 
   5   4   0      886.14      855.20     15.76 o 
   6   4   0       39.08       38.06      2.76 o 
   7   4   0       11.31       17.56      2.84 o 
   8   4   0        0.02        0.34      3.24 o 
   9   4   0        4.81        4.19      3.73 o 
   1   5   0      104.45      114.98      2.34 o 
   2   5   0      332.83      353.93      6.02 o 
   3   5   0      108.62      103.51      2.45 o 
   4   5   0     1283.50     1313.75     21.85 o 
   5   5   0      126.12      122.38      3.49 o 
   6   5   0        4.40        4.32      1.67 o 
   7   5   0      163.00      180.98      6.36 o 
   8   5   0        0.29       -1.93      3.05 o 
   9   5   0        6.65       10.61      4.22 o 
   0   6   0    12823.46    16387.39    393.31 o 
   1   6   0        0.24        0.63      0.43 o 
   2   6   0      148.82      131.63      3.20 o 
   3   6   0      620.62      716.35     11.57 o 
   4   6   0      756.03      731.07     12.73 o 
   5   6   0      152.18      137.43      3.73 o 
   6   6   0       13.18        8.59      2.20 o 
   7   6   0       38.27       33.62      3.49 o 
   8   6   0        0.01       -1.62      3.26 o 
   9   6   0       87.53      111.42      7.57 o 
   1   7   0        0.41        0.54      0.73 o 
   2   7   0      402.42      446.78      8.61 o 
   3   7   0       45.62       36.17      1.64 o 
   4   7   0      202.56      207.19      4.77 o 
   5   7   0       85.59      103.69      3.76 o 
   6   7   0       84.69       95.80      4.17 o 
   7   7   0       16.26       20.52      4.96 o 
   8   7   0        3.00        2.11      3.41 o 
   9   7   0      230.82      276.29     10.97 o 
   0   8   0     3229.36     3920.99     95.42 o 
   1   8   0      164.44      171.20      4.18 o 
   2   8   0      179.79      175.13      4.13 o 
   3   8   0       11.11       10.84      1.01 o 
   4   8   0      340.22      336.55      6.72 o 
   5   8   0       34.53       40.87      2.65 o 
   6   8   0      373.76      375.48      9.14 o 
   7   8   0       73.44       77.27      5.14 o 
   8   8   0        3.57       13.09      3.80 o 
   9   8   0       48.10       57.24      5.82 o 
   1   9   0      124.47      169.09      4.29 o 
   2   9   0     1278.95     1477.67     23.08 o 
   3   9   0        1.32        3.49      0.88 o 
   4   9   0        9.23        6.28      1.11 o 
   5   9   0       31.49       38.25      3.52 o 
   6   9   0       59.65       54.76      3.53 o 
   7   9   0      378.98      396.63     10.21 o 
   8   9   0        0.01        5.73      3.65 o 
   0  10   0       65.96       88.16      4.14 o 
   1  10   0       26.24       36.54      2.02 o 
   2  10   0      231.83      251.75      4.97 o 
   3  10   0        9.61        7.31      1.39 o 
   4  10   0      111.59      111.47      3.33 o 
   5  10   0      145.19      139.98      5.27 o 
   6  10   0        6.57        5.02      3.96 o 
   7  10   0      259.05      280.45      8.18 o 
   8  10   0        0.06        3.50      3.50 o 
   1  11   0        4.28        9.69      1.34 o 
   2  11   0      443.39      498.38     10.43 o 
   3  11   0        0.12        0.66      0.69 o 
   4  11   0      102.95       96.95      3.57 o 
   5  11   0      134.58      135.88      6.26 o 
   6  11   0        5.38        3.14      3.01 o 
   7  11   0       67.11       73.18      4.75 o 
   8  11   0        1.25       -0.53      5.20 o 
   0  12   0       50.91       56.53      3.90 o 
   1  12   0       42.95       51.25      2.51 o 
   2  12   0      240.40      293.98      7.08 o 
   3  12   0      133.96      144.85      5.44 o 
   4  12   0        5.90        2.97      1.70 o 
   5  12   0      110.98      113.96      6.15 o 
   6  12   0        1.31        1.08      2.80 o 
   7  12   0        1.29        0.51      3.69 o 
   8  12   0        0.59        4.19      5.27 o 
   1  13   0        1.58        3.30      1.35 o 
   2  13   0       12.91       14.00      1.83 o 
   3  13   0        2.61        1.64      1.44 o 
   4  13   0      122.79      120.82      5.78 o 
   5  13   0      333.41      309.52     10.24 o 
   6  13   0       21.05       25.31      3.84 o 
   7  13   0       12.16       14.15      5.81 o 
   0  14   0       63.10       70.17      4.60 o 
   1  14   0       32.46       38.54      2.65 o 
   2  14   0        7.21        4.71      2.03 o 
   3  14   0        0.67       -2.10      2.38 o 
   4  14   0      120.53      120.80      5.77 o 
   5  14   0       25.05       25.91      3.97 o 
   6  14   0        2.91        7.07      3.06 o 
   7  14   0        4.70       12.05      5.24 o 
   1  15   0       92.82      102.19      4.59 o 
   2  15   0       11.16        4.79      2.13 o 
   3  15   0       49.67       38.59      2.96 o 
   4  15   0        5.65        7.94      2.62 o 
   5  15   0        9.55       11.78      3.44 o 
   6  15   0        8.13        6.76      3.84 o 
   7  15   0       14.96       22.45      5.40 o 
   0  16   0      101.83      112.24      6.26 o 
   1  16   0       55.61       57.23      3.70 o 
   2  16   0        0.25       -1.57      1.57 o 
   3  16   0        6.27        8.88      2.99 o 
   4  16   0        0.46       -0.81      2.26 o 
   5  16   0        0.05        2.86      3.23 o 
   6  16   0       27.61       24.50      4.31 o 
   1  17   0       22.24       22.32      2.83 o 
   2  17   0       36.79       42.67      3.49 o 
   3  17   0        1.46        1.83      2.28 o 
   4  17   0        0.56        0.35      2.41 o 
   5  17   0       22.03       47.55      7.90 o 
   6  17   0        6.91        6.80      3.75 o 
   0  18   0       79.35       83.95      6.33 o 
   1  18   0        0.34        0.78      1.80 o 
   2  18   0       70.19       82.67      4.17 o 
   3  18   0        0.13       -1.25      2.38 o 
   4  18   0       22.14       21.69      3.41 o 
   5  18   0        2.86        5.28      3.44 o 
   1  19   0        9.56        6.97      2.38 o 
   2  19   0      119.12      135.49      6.58 o 
   3  19   0        3.98        4.74      2.66 o 
   4  19   0        6.32       12.27      3.13 o 
   0  20   0        2.00       10.22      8.49 o 
   1  20   0        3.74        4.84      2.70 o 
   2  20   0       31.46       32.76      3.23 o 
   3  20   0       43.98       40.95      5.07 o 
   1  21   0       23.24       17.19      4.55 o 
   2  21   0        0.46        7.63      2.92 o 
  -9   1   1       55.39       52.66      9.07 o 
  -8   1   1       13.46        8.80      3.57 o 
  -7   1   1      211.21      222.18     12.18 o 
  -6   1   1       67.61       64.14      3.76 o 
  -5   1   1       39.41       39.77      1.61 o 
  -4   1   1       49.74       32.37      1.86 o 
  -3   1   1      513.98      464.40      8.32 o 
  -2   1   1      345.28      331.75      6.36 o 
  -1   1   1     1435.04     1240.11     20.43 o 
   0   1   1     5747.88     6752.76    374.63 o 
   1   1   1     4604.88     4871.72     88.31 o 
   2   1   1     8145.33     9087.59    133.29 o 
   3   1   1       11.88        8.39      1.04 o 
   4   1   1      204.43      199.46      4.81 o 
   5   1   1        2.41        0.37      0.55 o 
   6   1   1       34.99       33.38      4.22 o 
   7   1   1      109.38      100.20      5.86 o 
   8   1   1        8.04       -0.18      3.20 o 
   9   1   1       11.77        2.94      3.80 o 
  -9   2   1       69.26       54.12      5.66 o 
  -8   2   1       14.32       11.62      3.58 o 
  -7   2   1      200.79      186.91      7.67 o 
  -6   2   1        5.96        7.23      1.66 o 
  -5   2   1        0.10       -0.75      0.75 o 
  -4   2   1      724.74      670.48     11.47 o 
  -3   2   1     1025.75      982.34     16.19 o 
  -2   2   1       72.36       69.68      3.89 o 
  -1   2   1     5945.15     6031.38    142.66 o 
   0   2   1     3862.88     4535.42    158.04 o 
   1   2   1     1373.38     1492.71     32.59 o 
   2   2   1    29157.43    28268.50    605.09 o 
   3   2   1       41.31       40.18      2.74 o 
   4   2   1       59.44       51.07      2.30 o 
   5   2   1       24.50       23.30      2.00 o 
   6   2   1      186.81      173.26      4.60 o 
   7   2   1       24.27       15.01      3.63 o 
   8   2   1       15.78       12.04      3.80 o 
   9   2   1        1.74       -3.26      3.26 o 
  -9   3   1       37.33       37.70      5.01 o 
  -8   3   1        0.82        1.43      3.54 o 
  -7   3   1       40.35       41.50      4.30 o 
  -6   3   1       18.38       17.04      1.98 o 
  -5   3   1       70.74       83.23      3.91 o 
  -4   3   1      162.68      183.13      4.69 o 
  -3   3   1      445.05      455.41      7.75 o 
  -2   3   1     2069.93     2308.09     46.58 o 
  -1   3   1      348.61      286.93      5.31 o 
   0   3   1      378.41      429.01      6.80 o 
   1   3   1      782.77      867.34     14.18 o 
   2   3   1    13564.49    13911.64    242.93 o 
   3   3   1      155.02      125.14      6.58 o 
   4   3   1      257.61      288.08      6.02 o 
   5   3   1      143.34      155.60      4.74 o 
   6   3   1        0.01       -1.39      1.39 o 
   7   3   1        2.64       -0.07      2.28 o 
   8   3   1        0.71        0.43      3.39 o 
   9   3   1        0.58       -3.64      3.64 o 
  -9   4   1        0.92        3.64      3.75 o 
  -8   4   1        4.33        1.85      3.25 o 
  -7   4   1        3.06        3.25      2.96 o 
  -6   4   1       62.30       70.22      3.53 o 
  -5   4   1        3.45        3.41      1.48 o 
  -4   4   1       99.35      125.83      2.91 o 
  -3   4   1      557.47      497.89      8.19 o 
  -2   4   1      347.09      356.95      7.03 o 
  -1   4   1      410.97      474.33      8.10 o 
   0   4   1    13721.69    17261.56    256.49 o 
   1   4   1      352.04      398.56      7.43 o 
   2   4   1      521.95      447.22      7.74 o 
   3   4   1       54.99       49.33      2.04 o 
   4   4   1     4199.68     4395.35     73.85 o 
   5   4   1      295.81      274.20      5.77 o 
   6   4   1      257.01      251.70      6.21 o 
   7   4   1        5.50        2.03      2.53 o 
   8   4   1        0.07       -0.83      3.28 o 
   9   4   1        1.33       -3.28      3.53 o 
  -9   5   1       74.61       86.59      6.53 o 
  -8   5   1       12.90       19.32      5.16 o 
  -7   5   1       13.26       15.84      3.62 o 
  -6   5   1      231.93      224.26      6.14 o 
  -5   5   1      105.66       94.58      3.75 o 
  -4   5   1        4.13       12.86      2.06 o 
  -3   5   1      147.41      176.62      3.55 o 
  -2   5   1      955.57      863.22     16.45 o 
  -1   5   1     1344.88     1578.41     26.33 o 
   0   5   1     5608.91     7138.53    113.12 o 
   1   5   1     1847.38     2065.85     38.45 o 
   2   5   1      978.98      966.87     16.11 o 
   3   5   1      522.43      496.57      9.81 o 
   4   5   1     4830.90     4846.67     76.87 o 
   5   5   1       10.10       10.40      1.50 o 
   6   5   1       14.87       17.11      2.34 o 
   7   5   1        2.23        0.99      3.02 o 
   8   5   1        2.04       -1.87      3.26 o 
   9   5   1        1.18        4.11      3.77 o 
  -9   6   1      108.04      131.83      7.42 o 
  -8   6   1       32.54       39.28      6.27 o 
  -7   6   1       13.99       14.87      5.95 o 
  -6   6   1      130.54      121.30      4.41 o 
  -5   6   1       25.08       25.03      2.18 o 
  -4   6   1       86.56       61.97      2.05 o 
  -3   6   1      359.16      328.41      6.87 o 
  -2   6   1       24.70       24.32      1.94 o 
  -1   6   1        7.11       10.77      1.60 o 
   0   6   1      519.63      518.02      9.76 o 
   1   6   1     4448.07     4966.22     73.97 o 
   2   6   1     1876.81     2001.64     30.47 o 
   3   6   1        0.28        0.09      0.37 o 
   4   6   1      939.04      874.34     15.00 o 
   5   6   1       13.01       16.62      1.58 o 
   6   6   1       42.91       45.11      3.34 o 
   7   6   1       94.56       86.35      4.66 o 
   8   6   1       22.15       25.46      4.30 o 
   9   6   1        8.10        4.15      4.31 o 
  -9   7   1       61.51       59.69      5.76 o 
  -8   7   1        3.69        4.93      5.10 o 
  -7   7   1        2.09        2.36      3.57 o 
  -6   7   1        0.73       -1.84      1.94 o 
  -5   7   1      310.69      272.65      6.81 o 
  -4   7   1        1.81        1.46      0.81 o 
  -3   7   1       29.29       31.59      1.77 o 
  -2   7   1      486.56      466.61      7.95 o 
  -1   7   1      635.25      610.56      9.95 o 
   0   7   1      487.47      497.16      9.55 o 
   1   7   1      926.02     1064.01     16.48 o 
   2   7   1        3.45       21.87      1.21 o 
   3   7   1       52.87       60.16      2.46 o 
   4   7   1        6.79        0.36      1.05 o 
   5   7   1        9.44       11.32      1.49 o 
   6   7   1      145.00      131.77      4.94 o 
   7   7   1        1.74       -1.35      2.65 o 
   8   7   1       31.99       43.75      4.76 o 
   9   7   1       52.92       54.11      7.44 o 
  -9   8   1       20.96       16.09      4.58 o 
  -8   8   1        5.54       15.99      3.88 o 
  -7   8   1      602.03      650.59     14.39 o 
  -6   8   1       23.06       31.55      3.01 o 
  -5   8   1       32.95       40.56      2.66 o 
  -4   8   1      335.60      290.99      5.62 o 
  -3   8   1       23.62       20.99      1.52 o 
  -2   8   1      166.94      172.38      3.68 o 
  -1   8   1       48.91       53.45      2.43 o 
   0   8   1     1947.84     2267.49     39.68 o 
   1   8   1      259.13      254.03      5.59 o 
   2   8   1      139.39      140.40      3.16 o 
   3   8   1      315.88      334.20      6.26 o 
   4   8   1        3.31        3.99      1.18 o 
   5   8   1      221.51      212.05      5.10 o 
   6   8   1      475.08      451.20     10.54 o 
   7   8   1        4.68       -3.01      4.46 o 
   8   8   1        1.23        3.95      4.86 o 
  -8   9   1        2.61        8.35      3.66 o 
  -7   9   1      816.28      833.51     17.68 o 
  -6   9   1       34.25       36.58      3.19 o 
  -5   9   1       44.27       38.28      2.79 o 
  -4   9   1      126.64      125.40      3.40 o 
  -3   9   1      106.23      112.92      3.01 o 
  -2   9   1      560.02      562.56     12.90 o 
  -1   9   1       85.20       55.54      2.57 o 
   0   9   1     4438.62     5599.59     96.03 o 
   1   9   1       37.97       42.28      2.03 o 
   2   9   1     1910.89     2049.14     31.45 o 
   3   9   1      104.67      105.88      2.87 o 
   4   9   1      217.87      176.24      6.72 o 
   5   9   1       12.52       10.67      1.61 o 
   6   9   1       17.03       18.70      2.78 o 
   7   9   1       17.44        8.89      8.66 o 
   8   9   1        7.67       10.11      3.04 o 
  -8  10   1        2.82       -2.67      4.47 o 
  -7  10   1      206.56      192.14      9.78 o 
  -6  10   1       25.71       41.37      3.48 o 
  -5  10   1       47.99       46.68      6.43 o 
  -4  10   1       89.19       77.17      3.20 o 
  -3  10   1      841.30      825.05     13.58 o 
  -2  10   1       16.59       11.20      1.09 o 
  -1  10   1       61.35       49.77      2.57 o 
   0  10   1       48.85       39.95      3.68 o 
   1  10   1       26.64       38.86      2.04 o 
   2  10   1       37.16       33.55      1.77 o 
   3  10   1       57.47       76.86      3.49 o 
   4  10   1       65.99       59.12      3.69 o 
   5  10   1       22.12       21.30      2.35 o 
   6  10   1       72.00       76.88      4.28 o 
   7  10   1       46.72       48.26      3.81 o 
   8  10   1       21.10       21.93      4.24 o 
  -8  11   1        3.35       23.34     13.80 o 
  -7  11   1       10.72        9.60      2.97 o 
  -6  11   1      116.56      117.36      5.53 o 
  -5  11   1      983.03      960.51     23.41 o 
  -4  11   1      186.43      188.83      8.06 o 
  -3  11   1      118.41      105.86      3.72 o 
  -2  11   1      896.21      945.83     18.25 o 
  -1  11   1      548.18      629.63     13.70 o 
   0  11   1       42.36       43.37      2.20 o 
   1  11   1       15.39       19.02      2.03 o 
   2  11   1       48.74       76.44      2.98 o 
   3  11   1      203.37      189.03      5.21 o 
   4  11   1      706.20      690.67     15.44 o 
   5  11   1        0.00       -1.47      1.47 o 
   6  11   1        3.43        2.11      2.57 o 
   7  11   1      173.77      177.31      6.94 o 
   8  11   1       28.77       29.54      4.67 o 
  -8  12   1        8.16       13.56      6.08 o 
  -7  12   1       13.62       21.85      3.71 o 
  -6  12   1       33.83       33.46      4.66 o 
  -5  12   1      993.18      973.07     23.93 o 
  -4  12   1       24.61       22.12      3.22 o 
  -3  12   1       37.38       42.55      2.63 o 
  -2  12   1     1044.95     1151.20     21.95 o 
  -1  12   1        2.69        5.43      1.38 o 
   0  12   1       20.49       16.98      1.64 o 
   1  12   1      640.45      651.60     12.99 o 
   2  12   1       23.95       30.21      2.16 o 
   3  12   1        0.02       -0.49      1.27 o 
   4  12   1      616.32      581.08     15.30 o 
   5  12   1       17.36       13.58      3.56 o 
   6  12   1       60.66       68.52      4.93 o 
   7  12   1       34.71       40.38      6.90 o 
   8  12   1        1.50        3.27      4.16 o 
  -7  13   1        4.76       11.22      3.66 o 
  -6  13   1       13.90       10.13      4.03 o 
  -5  13   1       32.91       39.01      4.10 o 
  -4  13   1       63.72       55.79      4.44 o 
  -3  13   1      266.20      261.15      8.54 o 
  -2  13   1      554.23      543.01     11.63 o 
  -1  13   1        1.60        1.84      1.34 o 
   0  13   1       86.33       91.25      3.72 o 
   1  13   1        3.41        7.56      1.53 o 
   2  13   1      234.85      222.17      6.28 o 
   3  13   1       53.15       62.82      3.29 o 
   4  13   1       38.80       33.81      2.73 o 
   5  13   1        0.25        0.37      2.62 o 
   6  13   1        8.72       13.65      5.88 o 
   7  13   1       34.95       44.07      7.58 o 
  -7  14   1        0.74        8.02      4.84 o 
  -6  14   1       33.57       33.53      4.27 o 
  -5  14   1        2.71        2.86      2.71 o 
  -4  14   1      206.84      177.29      6.97 o 
  -3  14   1      753.50      756.04     17.87 o 
  -2  14   1      235.27      242.65      7.45 o 
  -1  14   1      117.97      119.04      4.72 o 
   0  14   1      236.51      231.33      6.19 o 
   1  14   1       77.25       78.40      3.47 o 
   2  14   1      111.10      112.49      4.24 o 
   3  14   1       72.69       73.07      3.66 o 
   4  14   1       53.55       51.67      3.31 o 
   5  14   1      121.83      115.31      5.83 o 
   6  14   1       72.62       66.32      6.40 o 
   7  14   1        3.29        9.09      6.60 o 
  -7  15   1       22.15       26.83      4.08 o 
  -6  15   1        5.53       11.28      5.35 o 
  -5  15   1        2.34        1.88      2.63 o 
  -4  15   1       30.84       33.16      6.43 o 
  -3  15   1      279.38      256.90      9.73 o 
  -2  15   1       21.07       16.83      2.59 o 
  -1  15   1       11.75       16.50      3.83 o 
   0  15   1       97.42      107.54      4.17 o 
   1  15   1        5.00        6.97      1.78 o 
   2  15   1        7.50        6.58      1.88 o 
   3  15   1        1.35        2.03      1.74 o 
   4  15   1       66.78       63.87      4.46 o 
   5  15   1       13.72       13.51      3.04 o 
   6  15   1       48.17       38.95      4.37 o 
   7  15   1        0.52       10.70      3.34 o 
  -6  16   1       30.86       28.26      4.51 o 
  -5  16   1        0.40       -0.47      2.66 o 
  -4  16   1        0.14        2.47      2.45 o 
  -3  16   1       32.41       34.69      3.60 o 
  -2  16   1        5.22        7.51      1.98 o 
  -1  16   1        4.31        3.96      2.18 o 
   0  16   1      403.10      389.26      9.37 o 
   1  16   1        1.08       -0.07      1.83 o 
   2  16   1      172.30      175.79      5.66 o 
   3  16   1       14.32       13.60      2.30 o 
   4  16   1        0.10        0.57      2.22 o 
   5  16   1        2.69       -0.61      2.39 o 
   6  16   1        1.19        5.22      2.88 o 
  -6  17   1       25.98       27.10      7.03 o 
  -5  17   1        3.51        4.93      2.85 o 
  -4  17   1        1.43        0.75      2.60 o 
  -3  17   1       63.26       62.27      5.00 o 
  -2  17   1       15.06       15.12      2.29 o 
  -1  17   1      229.02      213.76      6.40 o 
   0  17   1       60.57       70.09      3.82 o 
   1  17   1        0.47        2.51      2.05 o 
   2  17   1        5.93        7.09      2.02 o 
   3  17   1        0.04        0.64      1.76 o 
   4  17   1       27.68       26.89      4.21 o 
   5  17   1        2.72        1.58      2.71 o 
   6  17   1       22.28       28.11      4.01 o 
  -5  18   1       43.24       39.98      4.24 o 
  -4  18   1        1.08        2.21      2.59 o 
  -3  18   1       28.08       28.42      3.50 o 
  -2  18   1       16.68       18.08      2.42 o 
  -1  18   1        0.55        3.72      2.75 o 
   0  18   1        2.50        5.53      2.70 o 
   1  18   1        6.98       12.16      4.07 o 
   2  18   1        7.74        8.97      2.18 o 
   3  18   1       10.74       10.32      2.36 o 
   4  18   1        3.18        4.99      2.63 o 
   5  18   1       33.99       34.60      7.84 o 
  -4  19   1        1.56        4.79      3.99 o 
  -3  19   1        1.85        1.70      3.70 o 
  -2  19   1      289.45      251.88      7.51 o 
  -1  19   1       16.08       17.12      2.54 o 
   0  19   1       21.92       21.94      2.77 o 
   1  19   1       66.57       60.11      4.15 o 
   2  19   1       34.99       28.90      4.55 o 
   3  19   1        0.66       -0.76      2.86 o 
   4  19   1       38.20       38.42      4.29 o 
  -3  20   1        0.73       -2.30      2.30 o 
  -2  20   1       11.79       13.83      4.51 o 
  -1  20   1       19.77       19.47      3.13 o 
   0  20   1        2.51        2.61      2.57 o 
   1  20   1        2.16       -0.01      2.57 o 
   2  20   1        7.95        8.63      2.86 o 
   3  20   1        8.31       14.42      3.77 o 
  -2  21   1       61.69       66.25      4.95 o 
  -1  21   1       14.55       15.81      2.97 o 
   0  21   1        0.49        1.94      2.63 o 
   1  21   1        1.58        5.86      2.16 o 
   2  21   1        1.92        2.53      2.97 o 
  -9   0   2        7.87        5.30      9.95 o 
  -8   0   2        2.42        5.19      4.63 o 
  -7   0   2     1276.24     1464.40     50.23 o 
  -6   0   2      159.42      133.33      8.91 o 
  -5   0   2        0.50        0.15      0.86 o 
  -4   0   2        0.64        0.62      1.04 o 
  -3   0   2     1686.12     1653.18     35.56 o 
  -2   0   2      395.21      323.11     13.60 o 
  -1   0   2        9.68       14.32      2.99 o 
   0   0   2        1.77        3.53      0.59 o 
   1   0   2     7414.91     8044.23    180.72 o 
   2   0   2    50341.22    55589.47   1305.38 o 
   3   0   2      987.12     1093.52     27.00 o 
   4   0   2      325.03      275.08      8.33 o 
   5   0   2      382.76      360.52     10.58 o 
   6   0   2        2.37        0.04      4.61 o 
   7   0   2       35.85       37.64      3.74 o 
   8   0   2       14.22       17.81      5.30 o 
   9   0   2        0.84       -4.74      4.74 o 
  -9   1   2        0.11       -2.81      4.06 o 
  -8   1   2       28.39       36.36      4.53 o 
  -7   1   2       15.99       15.94      5.96 o 
  -6   1   2       52.11       45.49      3.09 o 
  -5   1   2       73.59       61.20      2.93 o 
  -4   1   2      873.29      845.43     14.84 o 
  -3   1   2        5.46       19.86      1.11 o 
  -2   1   2      259.06      232.82      6.69 o 
  -1   1   2     2225.79     2003.28     38.27 o 
   0   1   2     4193.40     4111.44     72.14 o 
   1   1   2     4189.50     4261.01     92.81 o 
   2   1   2     6577.15     7381.71    115.78 o 
   3   1   2        1.54        0.50      0.77 o 
   4   1   2      826.73      758.36     13.97 o 
   5   1   2      116.61      112.93      3.88 o 
   6   1   2      348.42      308.50      7.34 o 
   7   1   2       48.02       47.83      3.46 o 
   8   1   2        0.54       -0.27      3.19 o 
   9   1   2        0.00       -3.42      3.42 o 
  -9   2   2       46.06       40.70      5.07 o 
  -8   2   2       36.27       35.77      4.43 o 
  -7   2   2       18.27       10.98      5.48 o 
  -6   2   2       10.86       14.41      2.71 o 
  -5   2   2      470.57      434.09      8.50 o 
  -4   2   2      179.53      161.43      3.80 o 
  -3   2   2      645.05      680.08     11.95 o 
  -2   2   2     1044.64      869.26     16.20 o 
  -1   2   2      766.77      620.60     13.19 o 
   0   2   2     1866.57     1841.38     39.84 o 
   1   2   2     2544.98     2698.97     40.46 o 
   2   2   2      214.37      247.52      6.10 o 
   3   2   2      353.40      364.05      7.95 o 
   4   2   2     1964.86     2046.85     33.16 o 
   5   2   2       10.35       14.01      1.39 o 
   6   2   2        6.11        8.30      1.64 o 
   7   2   2       41.83       43.35      3.35 o 
   8   2   2        1.27       -0.36      3.20 o 
   9   2   2        0.24       -3.69      3.69 o 
  -9   3   2       41.11       38.59      5.04 o 
  -8   3   2        6.88       11.10      4.23 o 
  -7   3   2        2.39       -2.34      2.65 o 
  -6   3   2       39.32       41.90      3.67 o 
  -5   3   2     1705.92     1668.30     30.38 o 
  -4   3   2       29.95       44.82      2.05 o 
  -3   3   2     1685.41     1656.89     26.19 o 
  -2   3   2      213.70      208.50      4.15 o 
  -1   3   2     1066.43     1140.20     19.86 o 
   0   3   2    15120.65    17474.33    289.46 o 
   1   3   2      681.30      765.78     11.94 o 
   2   3   2       16.22       15.85      0.98 o 
   3   3   2     1226.55     1243.46     20.29 o 
   4   3   2     8726.17     8975.89    140.62 o 
   5   3   2      177.87      166.51      4.10 o 
   6   3   2       30.75       43.95      3.29 o 
   7   3   2      114.08      101.37      4.78 o 
   8   3   2       16.08       18.25      3.88 o 
   9   3   2        8.44        5.85      3.78 o 
  -9   4   2        0.69       -2.12      3.58 o 
  -8   4   2       22.08       23.24      4.27 o 
  -7   4   2        3.27        2.92      2.99 o 
  -6   4   2      166.83      173.12      5.13 o 
  -5   4   2      456.19      504.45      9.81 o 
  -4   4   2      780.45      755.13     14.63 o 
  -3   4   2      163.04      142.80      3.40 o 
  -2   4   2      432.07      392.80      7.54 o 
  -1   4   2     1564.09     1674.39     44.92 o 
   0   4   2     3562.97     4305.88     67.96 o 
   1   4   2      858.25      923.04     15.32 o 
   2   4   2      314.66      342.56      6.18 o 
   3   4   2      730.08      806.80     14.40 o 
   4   4   2      844.32      887.33     15.28 o 
   5   4   2       24.37       23.84      2.49 o 
   6   4   2       50.67       48.93      3.63 o 
   7   4   2       72.03       87.11      4.96 o 
   8   4   2        1.28        1.57      3.25 o 
   9   4   2        1.66        0.39      3.57 o 
  -9   5   2        4.34        0.22      4.30 o 
  -8   5   2        1.74        1.28      3.46 o 
  -7   5   2       46.57       42.85      4.36 o 
  -6   5   2       32.98       34.49      2.52 o 
  -5   5   2      334.01      348.19      7.30 o 
  -4   5   2      426.52      396.85      7.86 o 
  -3   5   2      239.93      232.94      5.00 o 
  -2   5   2      128.88      146.11      3.20 o 
  -1   5   2       31.76       47.11      3.48 o 
   0   5   2      203.36      215.46      3.90 o 
   1   5   2     5132.69     5814.37     93.95 o 
   2   5   2      594.40      703.45     11.92 o 
   3   5   2       49.39       55.35      2.15 o 
   4   5   2     1076.44     1149.75     20.47 o 
   5   5   2       17.10       17.82      1.88 o 
   6   5   2      854.86      770.48     16.93 o 
   7   5   2      208.65      198.28      9.05 o 
   8   5   2        4.88       -1.72      3.17 o 
   9   5   2        6.08       11.14      4.03 o 
  -9   6   2        2.67        4.88      4.17 o 
  -8   6   2       10.19       14.91      3.99 o 
  -7   6   2        5.98        7.26      4.63 o 
  -6   6   2        5.74        7.94      2.42 o 
  -5   6   2       81.83       73.80      3.20 o 
  -4   6   2        8.59        8.25      1.21 o 
  -3   6   2     1605.56     1786.69     27.42 o 
  -2   6   2      175.26      176.20      4.60 o 
  -1   6   2      201.32      216.09      4.03 o 
   0   6   2      568.14      666.24     10.70 o 
   1   6   2      534.11      502.72      8.23 o 
   2   6   2     3141.94     3718.77     59.60 o 
   3   6   2        9.42       13.48      1.16 o 
   4   6   2      174.60      169.37      4.56 o 
   5   6   2       30.26       31.74      3.25 o 
   6   6   2     1042.91      977.61     19.79 o 
   7   6   2        0.14       -2.61      2.61 o 
   8   6   2       25.79       21.87      3.24 o 
   9   6   2        4.35        8.19      6.47 o 
  -9   7   2        0.20        6.14      3.74 o 
  -8   7   2        0.07        0.23      3.15 o 
  -7   7   2      339.88      333.56     10.10 o 
  -6   7   2      111.05      114.58      4.46 o 
  -5   7   2      133.40      149.22      4.69 o 
  -4   7   2      113.68      109.03      3.26 o 
  -3   7   2        1.00        1.04      0.47 o 
  -2   7   2      428.74      494.23     10.66 o 
  -1   7   2     1780.58     2133.32     35.74 o 
   0   7   2      131.60      135.17      3.14 o 
   1   7   2       92.12      127.53      3.44 o 
   2   7   2     3826.74     4778.27     71.53 o 
   3   7   2       35.92       36.62      1.86 o 
   4   7   2       75.42       92.71      3.44 o 
   5   7   2       25.71       31.43      2.37 o 
   6   7   2      395.38      394.63     10.40 o 
   7   7   2        3.39        3.94      2.68 o 
   8   7   2        6.67       20.41      3.47 o 
   9   7   2        7.45       17.66      7.46 o 
  -9   8   2        1.27        9.10      4.17 o 
  -8   8   2        0.23       -0.85      4.86 o 
  -7   8   2       12.43       25.99      3.92 o 
  -6   8   2       26.57       26.31      2.86 o 
  -5   8   2       50.87       43.30      2.79 o 
  -4   8   2        9.09       10.47      1.33 o 
  -3   8   2      163.37      200.56      4.17 o 
  -2   8   2        7.04       16.26      1.08 o 
  -1   8   2      572.04      615.06     11.27 o 
   0   8   2      133.54      153.50      3.58 o 
   1   8   2      340.55      386.19      6.75 o 
   2   8   2      255.72      327.49      5.97 o 
   3   8   2       34.62       45.96      1.84 o 
   4   8   2        6.85        6.95      1.27 o 
   5   8   2        0.03       -1.11      1.11 o 
   6   8   2        0.82       -2.17      2.17 o 
   7   8   2        0.42       -2.27      2.46 o 
   8   8   2      174.15      167.42      6.76 o 
  -8   9   2       14.53       22.66      3.98 o 
  -7   9   2      244.17      258.90      7.62 o 
  -6   9   2        0.55        3.48      2.30 o 
  -5   9   2      312.43      323.37      8.01 o 
  -4   9   2        3.66        2.38      1.11 o 
  -3   9   2       10.65       15.09      1.37 o 
  -2   9   2      265.32      276.72      5.27 o 
  -1   9   2        3.65        9.22      0.84 o 
   0   9   2     3358.58     4405.48     76.11 o 
   1   9   2       34.81       32.11      1.37 o 
   2   9   2       71.09       70.63      2.48 o 
   3   9   2      166.89      184.93      4.06 o 
   4   9   2        0.52        1.32      0.94 o 
   5   9   2       56.71       55.03      3.11 o 
   6   9   2        0.35       -2.09      2.09 o 
   7   9   2        3.11       -0.63      2.54 o 
   8   9   2       59.96       56.09      4.48 o 
  -8  10   2        0.07        7.27      3.23 o 
  -7  10   2       25.50       24.10      3.08 o 
  -6  10   2       89.92       96.49      5.28 o 
  -5  10   2     1054.78     1018.86     20.03 o 
  -4  10   2       67.32       74.27      3.00 o 
  -3  10   2      511.81      536.85      9.34 o 
  -2  10   2        0.71        2.53      0.69 o 
  -1  10   2      155.22      176.65      4.66 o 
   0  10   2       40.56       32.00      1.99 o 
   1  10   2      396.38      408.84      7.84 o 
   2  10   2        0.29        1.76      0.64 o 
   3  10   2       85.32       83.40      3.19 o 
   4  10   2        0.03       -0.38      1.03 o 
   5  10   2       73.88       74.07      4.04 o 
   6  10   2        3.66        2.26      2.23 o 
   7  10   2        2.03       -1.59      2.44 o 
   8  10   2       31.46       32.71      4.36 o 
  -8  11   2       18.02       20.47      6.52 o 
  -7  11   2        3.17        2.82      4.00 o 
  -6  11   2       30.54       37.56      3.85 o 
  -5  11   2     1037.85     1035.97     34.47 o 
  -4  11   2        5.37        5.54      2.25 o 
  -3  11   2       16.49       26.56      2.04 o 
  -2  11   2      281.88      274.73      8.26 o 
  -1  11   2       16.80       16.53      1.61 o 
   0  11   2      256.45      283.01      6.59 o 
   1  11   2      275.67      263.54      6.18 o 
   2  11   2      221.75      218.40      5.48 o 
   3  11   2       46.46       56.36      2.81 o 
   4  11   2        5.02        2.71      1.80 o 
   5  11   2       22.26       17.86      2.63 o 
   6  11   2        4.73        3.29      2.61 o 
   7  11   2        8.18        5.72      4.64 o 
   8  11   2       13.48        9.15      3.93 o 
  -8  12   2        0.08        1.50      4.26 o 
  -7  12   2        3.31        4.10      3.00 o 
  -6  12   2       43.66       40.09      4.37 o 
  -5  12   2      452.48      442.72     13.35 o 
  -4  12   2        3.98        0.97      4.35 o 
  -3  12   2      212.27      214.08      5.79 o 
  -2  12   2      166.39      196.73      6.28 o 
  -1  12   2       43.16       46.12      2.51 o 
   0  12   2       13.20       15.45      1.76 o 
   1  12   2      134.42      136.80      4.13 o 
   2  12   2       31.92       39.94      3.40 o 
   3  12   2        8.57       15.81      1.88 o 
   4  12   2       67.85       70.45      3.59 o 
   5  12   2       30.90       33.25      3.74 o 
   6  12   2        0.02        2.88      2.87 o 
   7  12   2       10.05        6.13      4.90 o 
  -7  13   2        8.13       10.25      3.92 o 
  -6  13   2        2.17       -1.31      2.94 o 
  -5  13   2       16.91        8.14      3.13 o 
  -4  13   2       27.05       30.26      3.62 o 
  -3  13   2     1701.91     1667.63     34.87 o 
  -2  13   2      173.49      178.30      6.21 o 
  -1  13   2      117.09      132.12      5.55 o 
   0  13   2       13.24       20.81      1.99 o 
   1  13   2       17.13       20.69      1.96 o 
   2  13   2       12.78       17.27      1.89 o 
   3  13   2        0.81        1.71      1.58 o 
   4  13   2        7.38        8.29      1.96 o 
   5  13   2        0.71       -2.37      2.37 o 
   6  13   2       42.20       48.40      4.30 o 
   7  13   2        0.12        4.86      3.30 o 
  -7  14   2       24.56       28.32      4.20 o 
  -6  14   2        4.76        5.02      3.16 o 
  -5  14   2        6.27        6.10      2.84 o 
  -4  14   2        1.05       -2.20      2.20 o 
  -3  14   2      844.39      829.83     19.14 o 
  -2  14   2       85.11       84.55      3.88 o 
  -1  14   2        2.79        1.08      1.88 o 
   0  14   2       17.55       19.97      2.15 o 
   1  14   2        4.05        8.14      1.72 o 
   2  14   2       82.12       72.44      3.37 o 
   3  14   2        0.12       -1.47      1.53 o 
   4  14   2        4.14        2.57      1.81 o 
   5  14   2        0.03       -2.26      2.26 o 
   6  14   2       83.85       87.24      5.63 o 
   7  14   2        0.51        5.59      3.98 o 
  -7  15   2        0.43        9.84      4.87 o 
  -6  15   2       46.23       54.70      4.94 o 
  -5  15   2       13.34       12.44      3.17 o 
  -4  15   2        8.52        5.69      2.60 o 
  -3  15   2       83.64       72.39      4.46 o 
  -2  15   2        0.01       -2.29      2.86 o 
  -1  15   2      501.83      499.74     11.32 o 
   0  15   2      175.84      193.74      5.78 o 
   1  15   2        8.72       13.24      2.10 o 
   2  15   2       56.97       57.09      3.29 o 
   3  15   2        1.67       -0.97      1.74 o 
   4  15   2       29.68       34.90      2.97 o 
   5  15   2        5.87        6.57      3.26 o 
   6  15   2       30.73       28.56      3.93 o 
  -6  16   2        4.39        9.54      3.97 o 
  -5  16   2       10.02       13.46      3.39 o 
  -4  16   2        6.16        4.97      2.63 o 
  -3  16   2        3.80        6.02      2.30 o 
  -2  16   2       43.67       50.95      3.30 o 
  -1  16   2      293.01      318.26      8.32 o 
   0  16   2        5.66       -1.71      2.29 o 
   1  16   2        1.52        4.21      1.91 o 
   2  16   2      181.04      174.32      6.00 o 
   3  16   2        7.38        7.01      2.07 o 
   4  16   2        3.68        3.64      1.95 o 
   5  16   2       33.31       27.70      4.83 o 
   6  16   2        4.40       -1.91      2.63 o 
  -6  17   2        6.67       10.03      5.42 o 
  -5  17   2        5.16        4.99      3.17 o 
  -4  17   2       39.90       42.38      6.03 o 
  -3  17   2        5.31        3.10      2.32 o 
  -2  17   2        3.99        1.87      1.65 o 
  -1  17   2      401.89      392.39      9.66 o 
   0  17   2       51.56       50.56      3.50 o 
   1  17   2       16.19       13.00      3.64 o 
   2  17   2       99.18      100.24      4.65 o 
   3  17   2       45.62       46.19      3.49 o 
   4  17   2        8.93        6.40      2.83 o 
   5  17   2        2.03        3.82      2.60 o 
  -5  18   2       50.73       46.81      4.57 o 
  -4  18   2        5.85        7.17      2.88 o 
  -3  18   2       27.02       29.81      3.57 o 
  -2  18   2       45.63       34.92      3.56 o 
  -1  18   2      155.55      160.04      5.54 o 
   0  18   2      337.50      305.22      8.35 o 
   1  18   2      109.47      104.63      5.23 o 
   2  18   2      107.22      118.47      8.86 o 
   3  18   2        7.86       10.07      2.38 o 
   4  18   2       61.44       50.44      4.53 o 
   5  18   2        3.62        1.13      3.39 o 
  -4  19   2        0.73        1.22      2.55 o 
  -3  19   2        0.11       -0.32      3.35 o 
  -2  19   2       29.79       25.86      4.78 o 
  -1  19   2       22.41       33.51      2.99 o 
   0  19   2      108.22      122.20      5.10 o 
   1  19   2       42.59       45.98      3.81 o 
   2  19   2        0.14        0.43      4.73 o 
   3  19   2        2.09        3.58      2.21 o 
   4  19   2        0.23        1.07      2.53 o 
  -3  20   2       75.08       78.17      7.37 o 
  -2  20   2        1.29        1.47      2.53 o 
  -1  20   2        0.47        5.65      2.18 o 
   0  20   2       11.26       12.84      4.37 o 
   1  20   2       15.23       13.48      2.43 o 
   2  20   2       23.04       28.85      3.58 o 
   3  20   2        1.58        3.63      3.23 o 
  -2  21   2       47.35       41.17      5.57 o 
  -1  21   2        6.18       11.70      2.39 o 
   0  21   2        4.83        7.31      3.57 o 
   1  21   2       19.48       21.94      3.65 o 
   2  21   2        1.84       -0.82      3.05 o 
  -9   1   3        0.00        1.48      3.71 o 
  -8   1   3       13.57       19.69      3.98 o 
  -7   1   3       71.08       70.69      5.03 o 
  -6   1   3       22.15       28.27      2.47 o 
  -5   1   3      219.62      238.01      6.28 o 
  -4   1   3      801.17      779.80     13.82 o 
  -3   1   3      593.43      602.23     10.66 o 
  -2   1   3      217.31      154.26      3.21 o 
  -1   1   3      474.67      417.23      7.11 o 
   0   1   3      159.50      121.09      2.44 o 
   1   1   3        8.99        7.56      0.84 o 
   2   1   3        0.29       -0.34      0.64 o 
   3   1   3      392.20      446.22     12.02 o 
   4   1   3      117.74      122.70      3.96 o 
   5   1   3       57.44       65.87      2.65 o 
   6   1   3      260.37      263.32      6.57 o 
   7   1   3       51.64       48.09      2.98 o 
   8   1   3       50.53       51.54      6.09 o 
   9   1   3        0.32       -2.48      5.08 o 
  -9   2   3        3.41       -2.59      3.49 o 
  -8   2   3        2.54       -3.20      3.20 o 
  -7   2   3      185.49      160.44      7.04 o 
  -6   2   3        6.40        7.21      2.13 o 
  -5   2   3     1107.70     1060.25     18.65 o 
  -4   2   3      157.50      157.00      3.82 o 
  -3   2   3       42.01       40.24      1.63 o 
  -2   2   3       13.59       14.22      0.95 o 
  -1   2   3      525.26      446.00      7.15 o 
   0   2   3     2567.74     2498.35     60.59 o 
   1   2   3       12.66       13.12      0.87 o 
   2   2   3      118.69      111.61      2.64 o 
   3   2   3      249.72      244.82      5.01 o 
   4   2   3     1980.23     2014.18     32.85 o 
   5   2   3       84.48       83.80      2.97 o 
   6   2   3       68.99       66.63      3.77 o 
   7   2   3      122.31      113.85      4.19 o 
   8   2   3        6.14        1.73      3.34 o 
   9   2   3        1.02       -3.35      3.35 o 
  -9   3   3        2.43        1.05      3.70 o 
  -8   3   3       10.39        7.69      3.47 o 
  -7   3   3       10.88        7.66      2.51 o 
  -6   3   3       17.66       19.27      2.66 o 
  -5   3   3      294.14      275.93      5.99 o 
  -4   3   3      147.01      143.41      3.69 o 
  -3   3   3     1012.55     1154.22     19.74 o 
  -2   3   3        9.92        7.05      0.80 o 
  -1   3   3        4.73        4.89      0.49 o 
   0   3   3       46.92       50.09      1.48 o 
   1   3   3     1071.51     1112.44     21.02 o 
   2   3   3      134.51      159.99      3.95 o 
   3   3   3        1.05        1.00      1.18 o 
   4   3   3     1896.43     1838.99     30.61 o 
   5   3   3        7.38        7.67      1.44 o 
   6   3   3      251.64      224.39      5.88 o 
   7   3   3        9.51        8.04      4.09 o 
   8   3   3        7.74        4.01      2.71 o 
   9   3   3        0.53       -0.22      3.72 o 
  -9   4   3        7.76        2.85      3.81 o 
  -8   4   3        2.54       -1.19      3.04 o 
  -7   4   3        0.75       -2.65      2.65 o 
  -6   4   3       75.92       86.69      5.11 o 
  -5   4   3       86.03       66.66      2.58 o 
  -4   4   3        1.58        2.30      1.02 o 
  -3   4   3      182.82      270.95      5.73 o 
  -2   4   3       67.45       47.06      1.79 o 
  -1   4   3     1043.83      971.73     15.03 o 
   0   4   3     1470.32     1608.66     28.11 o 
   1   4   3      139.73      143.78      3.10 o 
   2   4   3       20.64       20.23      1.14 o 
   3   4   3     1415.93     1559.43     26.90 o 
   4   4   3     1249.84     1324.80     23.00 o 
   5   4   3        0.15       -0.85      1.23 o 
   6   4   3      777.03      709.42     13.95 o 
   7   4   3       16.56       14.77      3.14 o 
   8   4   3        0.64        0.33      3.32 o 
   9   4   3        0.05       -0.96      3.58 o 
  -9   5   3       21.76       24.92      4.38 o 
  -8   5   3       31.76       39.72      4.72 o 
  -7   5   3        2.39        5.37      3.21 o 
  -6   5   3       20.03       23.03      2.99 o 
  -5   5   3        0.06        2.47      1.22 o 
  -4   5   3      314.00      301.11      6.35 o 
  -3   5   3     2906.15     2944.75     48.70 o 
  -2   5   3       17.76       25.73      1.18 o 
  -1   5   3       16.12       30.05      1.18 o 
   0   5   3      284.87      243.39      5.03 o 
   1   5   3      107.12      100.11      2.62 o 
   2   5   3      403.63      414.47      8.35 o 
   3   5   3      278.80      302.93      6.16 o 
   4   5   3     1220.68     1300.41     23.10 o 
   5   5   3      108.50      108.70      3.47 o 
   6   5   3     1625.81     1519.30     27.30 o 
   7   5   3        0.81       -1.54      2.54 o 
   8   5   3        0.52        5.17      2.88 o 
   9   5   3        1.20        0.20      3.98 o 
  -9   6   3        0.10        0.30      3.35 o 
  -8   6   3        0.62       -1.98      3.14 o 
  -7   6   3       86.48       88.31      5.14 o 
  -6   6   3       80.44       86.81      3.80 o 
  -5   6   3       98.06      119.30      3.72 o 
  -4   6   3        2.15        2.57      1.06 o 
  -3   6   3      323.98      357.07      7.57 o 
  -2   6   3     1135.63     1124.51     19.83 o 
  -1   6   3      127.76      218.19      4.27 o 
   0   6   3     2106.78     2475.60     37.74 o 
   1   6   3      534.19      519.86      8.75 o 
   2   6   3      314.80      296.78      6.78 o 
   3   6   3        2.15        0.18      0.89 o 
   4   6   3      858.63      885.12     15.36 o 
   5   6   3       72.78       71.89      3.04 o 
   6   6   3      867.55      818.25     16.08 o 
   7   6   3        0.15        5.33      2.83 o 
   8   6   3       33.37       28.45      3.82 o 
   9   6   3       23.82       29.03      4.73 o 
  -9   7   3        0.77        4.95      3.49 o 
  -8   7   3        2.23        2.62      3.05 o 
  -7   7   3        4.38        2.12      3.50 o 
  -6   7   3        0.39       -0.08      2.24 o 
  -5   7   3      801.92      779.80     14.60 o 
  -4   7   3        0.92        0.76      1.04 o 
  -3   7   3     1396.99     1320.99     22.08 o 
  -2   7   3      189.58      192.27      3.85 o 
  -1   7   3      422.81      579.05     10.23 o 
   0   7   3      852.09     1069.49     16.98 o 
   1   7   3      397.73      314.65      5.71 o 
   2   7   3        0.95        1.36      0.73 o 
   3   7   3      100.47      110.74      3.05 o 
   4   7   3        0.05       -0.20      1.28 o 
   5   7   3       28.87       36.96      2.28 o 
   6   7   3      164.64      151.70      6.30 o 
   7   7   3       30.41       28.98      3.46 o 
   8   7   3      110.08       97.32      8.98 o 
  -8   8   3       10.02        5.91      3.50 o 
  -7   8   3       47.69       46.26      4.78 o 
  -6   8   3      138.96      149.52      5.15 o 
  -5   8   3      211.93      195.73      5.72 o 
  -4   8   3      128.55      128.29      4.37 o 
  -3   8   3      299.23      276.03      6.18 o 
  -2   8   3       82.22       68.06      2.56 o 
  -1   8   3     1364.99     1699.97     31.16 o 
   0   8   3      528.09      666.93     11.96 o 
   1   8   3      865.30     1013.74     16.14 o 
   2   8   3     1274.80     1313.99     20.64 o 
   3   8   3      345.27      358.13      7.56 o 
   4   8   3       54.78       60.99      2.49 o 
   5   8   3        0.66        0.53      1.31 o 
   6   8   3        2.48       -1.86      1.86 o 
   7   8   3       50.69       57.41      4.24 o 
   8   8   3      361.70      342.46     10.36 o 
  -8   9   3       22.51       32.83      4.27 o 
  -7   9   3       76.41       64.54      4.56 o 
  -6   9   3       52.15       47.87      3.40 o 
  -5   9   3      442.72      431.21      9.95 o 
  -4   9   3      355.87      345.35      8.02 o 
  -3   9   3      540.14      513.49      8.93 o 
  -2   9   3        3.74        5.38      0.81 o 
  -1   9   3      237.02      225.79      5.02 o 
   0   9   3       62.62       70.45      2.40 o 
   1   9   3     1823.11     1752.87     27.20 o 
   2   9   3      351.82      387.63      6.99 o 
   3   9   3        3.97        6.48      1.10 o 
   4   9   3       20.40       16.60      1.53 o 
   5   9   3       60.99       69.76      3.06 o 
   6   9   3       27.52       31.00      2.92 o 
   7   9   3       13.68       12.63      3.01 o 
   8   9   3       77.53       76.46      5.04 o 
  -8  10   3        3.72        7.17      4.25 o 
  -7  10   3       38.51       40.89      4.05 o 
  -6  10   3       13.95       13.64      2.55 o 
  -5  10   3       19.22       17.68      2.44 o 
  -4  10   3       17.82       12.94      1.75 o 
  -3  10   3       56.44       56.99      2.53 o 
  -2  10   3      225.65      222.24      4.58 o 
  -1  10   3     1889.76     1977.60     30.74 o 
   0  10   3       70.45       81.48      2.35 o 
   1  10   3      152.17      124.84      3.08 o 
   2  10   3        1.12        0.56      0.89 o 
   3  10   3       59.59       51.45      2.18 o 
   4  10   3        0.04        1.29      1.08 o 
   5  10   3        1.29        0.97      1.49 o 
   6  10   3       92.21       98.06      5.01 o 
   7  10   3        0.14       -0.64      2.40 o 
   8  10   3        0.31        4.09      3.20 o 
  -8  11   3       14.20       17.54      6.63 o 
  -7  11   3       26.92       26.92      9.04 o 
  -6  11   3        4.69        5.99      2.65 o 
  -5  11   3       27.74       23.28      3.38 o 
  -4  11   3      109.24      107.77      4.81 o 
  -3  11   3      704.65      770.10     17.15 o 
  -2  11   3       42.69       44.02      2.93 o 
  -1  11   3       97.32      130.49      3.99 o 
   0  11   3      940.61     1021.68     19.48 o 
   1  11   3       25.80       33.28      2.08 o 
   2  11   3      211.70      270.94      6.43 o 
   3  11   3       26.80       29.05      2.92 o 
   4  11   3       13.81       11.00      1.88 o 
   5  11   3       62.91       67.40      3.81 o 
   6  11   3       65.96       76.34      6.06 o 
   7  11   3       17.74       21.27      3.60 o 
   8  11   3        1.32        4.12      6.43 o 
  -7  12   3       22.54       17.51      3.45 o 
  -6  12   3       12.00       13.31      4.57 o 
  -5  12   3       14.98       21.23      3.56 o 
  -4  12   3        8.90        5.29      2.43 o 
  -3  12   3     1618.04     1523.05     31.82 o 
  -2  12   3       96.28       97.61      3.60 o 
  -1  12   3      153.03      147.94      4.51 o 
   0  12   3      486.04      534.00     11.17 o 
   1  12   3       13.08       29.04      2.12 o 
   2  12   3      347.62      344.34      7.81 o 
   3  12   3       38.93       41.78      4.30 o 
   4  12   3        1.56        0.32      2.66 o 
   5  12   3        0.04       -0.60      2.19 o 
   6  12   3       14.94       20.18      3.53 o 
   7  12   3       11.62       15.06      3.73 o 
  -7  13   3        1.63        1.98      3.14 o 
  -6  13   3        8.00       11.96      3.45 o 
  -5  13   3        8.06       11.31      4.51 o 
  -4  13   3      157.50      163.65      5.74 o 
  -3  13   3      227.34      218.90      8.35 o 
  -2  13   3        0.24        1.41      1.42 o 
  -1  13   3       54.74       42.50      2.64 o 
   0  13   3      492.76      534.60     11.45 o 
   1  13   3       54.49       45.51      2.78 o 
   2  13   3        8.98       24.40      2.10 o 
   3  13   3        6.04        4.78      1.77 o 
   4  13   3      200.27      171.34      5.70 o 
   5  13   3        0.01       -1.91      1.91 o 
   6  13   3        0.27       -1.32      2.61 o 
   7  13   3        2.38        6.20      3.27 o 
  -7  14   3        7.50       15.47      3.66 o 
  -6  14   3      155.86      161.06      7.43 o 
  -5  14   3        7.12        9.89      3.36 o 
  -4  14   3       16.23       19.59      4.57 o 
  -3  14   3       21.63       26.35      3.11 o 
  -2  14   3        2.70        1.11      2.65 o 
  -1  14   3     1456.21     1592.44     29.84 o 
   0  14   3      231.55      212.88      6.09 o 
   1  14   3      260.24      311.84      7.66 o 
   2  14   3       61.28       63.66      3.24 o 
   3  14   3       50.48       46.46      3.19 o 
   4  14   3      382.94      357.81      9.83 o 
   5  14   3       10.61        7.13      2.70 o 
   6  14   3       19.42       15.61      3.34 o 
   7  14   3        0.27       -0.21      5.55 o 
  -6  15   3       10.81        6.96      3.60 o 
  -5  15   3       21.42       15.95      7.16 o 
  -4  15   3        0.84        0.45      3.60 o 
  -3  15   3       27.35       23.70      4.07 o 
  -2  15   3       14.68        7.44      1.48 o 
  -1  15   3     1501.50     1525.42     28.98 o 
   0  15   3       12.00        8.97      3.14 o 
   1  15   3      504.43      476.92     10.85 o 
   2  15   3       26.02       12.18      2.21 o 
   3  15   3        0.32       -1.66      1.91 o 
   4  15   3        0.35       -0.05      1.93 o 
   5  15   3        4.49        5.81      2.66 o 
   6  15   3       23.95       21.82      4.81 o 
  -6  16   3        3.36        6.39      3.83 o 
  -5  16   3       68.59       74.45      5.45 o 
  -4  16   3        1.64        0.54      4.49 o 
  -3  16   3        1.14       -2.11      2.16 o 
  -2  16   3      105.11      101.95      5.08 o 
  -1  16   3      191.33      209.00      6.38 o 
   0  16   3       12.47       19.38      2.57 o 
   1  16   3        1.79        0.91      2.30 o 
   2  16   3      543.20      488.74     12.10 o 
   3  16   3        0.11       -1.86      1.86 o 
   4  16   3        1.18        2.10      2.02 o 
   5  16   3       33.95       30.68      4.77 o 
   6  16   3        0.00       -4.23      6.54 o 
  -5  17   3       98.45       86.29      5.91 o 
  -4  17   3       14.32       10.89      4.62 o 
  -3  17   3        8.67        4.38      4.10 o 
  -2  17   3        0.04       -1.49      2.07 o 
  -1  17   3       37.27       48.37      3.16 o 
   0  17   3        0.05        0.09      2.99 o 
   1  17   3      378.21      394.80      9.84 o 
   2  17   3       39.75       32.95      6.14 o 
   3  17   3       19.09       24.83      2.90 o 
   4  17   3        8.12        5.47      2.56 o 
   5  17   3       25.11       18.63      8.04 o 
  -5  18   3        1.88        1.79      3.07 o 
  -4  18   3        2.35       -1.37      2.57 o 
  -3  18   3       10.41        5.35      2.48 o 
  -2  18   3        7.45        7.41      2.49 o 
  -1  18   3       37.55       39.52      3.95 o 
   0  18   3       62.67       55.86      4.05 o 
   1  18   3      296.93      281.02      9.06 o 
   2  18   3       28.48       38.85      3.85 o 
   3  18   3        5.15        1.46      2.30 o 
   4  18   3       21.44       22.92      7.50 o 
   5  18   3        0.06        3.21      3.42 o 
  -4  19   3       38.37       30.94      3.96 o 
  -3  19   3        7.56        4.16      2.55 o 
  -2  19   3       11.62        9.85      2.88 o 
  -1  19   3       12.15        9.43      2.24 o 
   0  19   3      114.66      102.71      5.20 o 
   1  19   3        7.87       11.77      2.57 o 
   2  19   3       12.71        6.94      4.61 o 
   3  19   3       12.86       14.24      3.01 o 
   4  19   3       27.21       16.33      4.42 o 
  -3  20   3        7.12        4.56      3.65 o 
  -2  20   3       40.97       42.17      3.84 o 
  -1  20   3        0.02        2.66      2.35 o 
   0  20   3       12.65       14.45      3.37 o 
   1  20   3       55.10       48.73      4.90 o 
   2  20   3        7.99        9.03      6.03 o 
   3  20   3      102.62       86.53      5.32 o 
  -1  21   3        1.49        1.08      2.44 o 
   0  21   3       28.31       26.40      3.25 o 
   1  21   3       41.92       46.66      6.77 o 
  -9   0   4        0.60       -4.45      4.45 o 
  -8   0   4        6.36       -2.45      4.18 o 
  -7   0   4       11.42       -7.34      7.45 o 
  -6   0   4      338.08      320.74     12.90 o 
  -5   0   4     1481.80     1334.10     40.15 o 
  -4   0   4      109.73       97.54      5.67 o 
  -3   0   4      856.25      769.85     17.53 o 
  -2   0   4      312.06      269.97     13.22 o 
  -1   0   4     3216.76     2715.70     57.54 o 
   0   0   4       43.70       54.39      2.39 o 
   1   0   4     2928.25     2702.61     76.26 o 
   2   0   4      482.47      392.42     11.72 o 
   3   0   4     2028.16     2340.33     71.09 o 
   4   0   4      122.72       90.26      4.84 o 
   5   0   4      119.13      127.35      6.20 o 
   6   0   4        9.29        8.32      2.76 o 
   7   0   4       47.87       34.28      3.87 o 
   8   0   4      333.55      302.96     10.73 o 
   9   0   4        1.84        7.82      8.57 o 
  -9   1   4        2.78       -3.42      3.42 o 
  -8   1   4       50.66       56.05      5.09 o 
  -7   1   4        8.50        3.91      3.11 o 
  -6   1   4       90.31      101.24      6.76 o 
  -5   1   4      220.69      221.04      6.59 o 
  -4   1   4      291.68      278.06      5.77 o 
  -3   1   4      839.88      692.35     12.34 o 
  -2   1   4      517.12      348.79      5.88 o 
  -1   1   4      119.55      145.43      2.78 o 
   0   1   4      801.40      773.61     14.75 o 
   1   1   4     1730.44     1801.31     30.88 o 
   2   1   4      335.21      264.51      5.16 o 
   3   1   4      609.77      582.11     11.66 o 
   4   1   4       60.86       84.41      3.70 o 
   5   1   4      145.31      158.15      4.34 o 
   6   1   4      156.69      154.96      5.82 o 
   7   1   4        5.20        2.78      2.04 o 
   8   1   4       46.35       48.52      3.89 o 
   9   1   4        3.08        6.03      5.39 o 
  -9   2   4       16.32       17.46      4.24 o 
  -8   2   4       17.38       18.49      4.04 o 
  -7   2   4       94.72       78.73      5.37 o 
  -6   2   4      151.05      165.85      5.26 o 
  -5   2   4       51.14       48.94      2.66 o 
  -4   2   4      321.66      280.81      5.83 o 
  -3   2   4        5.81        0.76      1.30 o 
  -2   2   4        0.72        0.19      0.55 o 
  -1   2   4     4263.18     4077.25     69.90 o 
   0   2   4     1053.46      937.78     15.48 o 
   1   2   4      778.22      718.36     16.85 o 
   2   2   4       24.70       29.42      1.21 o 
   3   2   4        0.90        1.47      0.98 o 
   4   2   4      154.83      114.88      6.60 o 
   5   2   4      275.32      278.19      7.66 o 
   6   2   4       14.56       23.74      2.34 o 
   7   2   4       13.04       16.63      2.37 o 
   8   2   4       41.07       26.50      6.22 o 
   9   2   4        6.46        7.33      3.82 o 
  -9   3   4       10.36        8.02      4.00 o 
  -8   3   4        9.76       11.43      3.66 o 
  -7   3   4       50.69       46.61      3.99 o 
  -6   3   4        0.05        0.76      1.71 o 
  -5   3   4       12.29       15.68      1.84 o 
  -4   3   4      134.13      112.13      3.16 o 
  -3   3   4     2727.43     2652.69     43.99 o 
  -2   3   4      866.87      799.17     13.93 o 
  -1   3   4     1115.51     1010.85     18.58 o 
   0   3   4      217.03      249.88      5.05 o 
   1   3   4     1053.82     1029.19     18.24 o 
   2   3   4      955.12      896.87     15.75 o 
   3   3   4      230.05      254.45      5.27 o 
   4   3   4      151.68      134.96      5.47 o 
   5   3   4        3.04        6.83      1.53 o 
   6   3   4      856.97      825.59     17.80 o 
   7   3   4       76.39       82.31      3.75 o 
   8   3   4        2.32        2.90      2.99 o 
   9   3   4        0.53        8.31      3.91 o 
  -9   4   4        1.49        5.27      3.67 o 
  -8   4   4        1.22        3.89      3.10 o 
  -7   4   4        2.14       -2.79      2.79 o 
  -6   4   4        8.93        5.49      2.19 o 
  -5   4   4        6.90        5.37      1.17 o 
  -4   4   4      798.30      777.59     14.05 o 
  -3   4   4     6728.92     7631.54    124.26 o 
  -2   4   4      473.90      557.96     10.19 o 
  -1   4   4     1230.52     1269.26     19.50 o 
   0   4   4     1098.06     1120.19     20.11 o 
   1   4   4      164.31      160.31      3.77 o 
   2   4   4       13.73       13.23      1.16 o 
   3   4   4      153.43      174.42      4.66 o 
   4   4   4      224.99      219.90      5.12 o 
   5   4   4        7.65       12.73      1.72 o 
   6   4   4        1.61       -1.19      3.48 o 
   7   4   4       26.77       36.13      3.35 o 
   8   4   4       26.08       35.74      3.39 o 
   9   4   4        2.09        3.69      4.89 o 
  -9   5   4        0.10       -0.01      3.31 o 
  -8   5   4       15.49       14.86      3.65 o 
  -7   5   4       56.04       56.66      4.45 o 
  -6   5   4        0.28       -1.35      3.15 o 
  -5   5   4        0.99        0.07      1.05 o 
  -4   5   4      527.77      506.86      9.77 o 
  -3   5   4      821.98      798.82     14.29 o 
  -2   5   4      106.72       87.05      3.65 o 
  -1   5   4     1199.13     1472.36     22.62 o 
   0   5   4      592.24      549.91      9.64 o 
   1   5   4      290.63      263.93      5.25 o 
   2   5   4      123.41       98.01      3.95 o 
   3   5   4     1097.70     1120.31     18.99 o 
   4   5   4      104.02      109.83      4.85 o 
   5   5   4       86.19       91.43      3.32 o 
   6   5   4      152.48      118.00      4.41 o 
   7   5   4        8.05       10.97      2.66 o 
   8   5   4       25.93       28.43      4.86 o 
  -9   6   4        0.03        0.32      3.44 o 
  -8   6   4        1.13       -2.46      3.13 o 
  -7   6   4        1.31       -3.17      3.17 o 
  -6   6   4      148.74      137.45      5.70 o 
  -5   6   4       40.78       41.64      2.46 o 
  -4   6   4       36.57       44.81      2.19 o 
  -3   6   4      535.64      500.91      9.56 o 
  -2   6   4      213.80      200.49      3.96 o 
  -1   6   4     6659.51     7986.60    126.56 o 
   0   6   4      179.37      208.37      4.70 o 
   1   6   4       43.23       66.09      4.92 o 
   2   6   4      110.40      104.62      3.55 o 
   3   6   4      213.81      225.55      4.95 o 
   4   6   4      402.71      401.76      8.17 o 
   5   6   4        8.24        8.52      1.68 o 
   6   6   4        3.08       -1.12      1.98 o 
   7   6   4        4.79        6.89      2.88 o 
   8   6   4      238.74      230.11      7.91 o 
  -8   7   4       23.47       28.28      4.61 o 
  -7   7   4        8.58        1.16      2.82 o 
  -6   7   4       37.48       47.82      3.89 o 
  -5   7   4      639.63      627.92     12.23 o 
  -4   7   4       38.99       38.75      2.29 o 
  -3   7   4      218.02      227.82      5.21 o 
  -2   7   4       87.74       89.89      2.69 o 
  -1   7   4      240.38      269.92      5.14 o 
   0   7   4     1641.15     1974.07     32.02 o 
   1   7   4       46.63       39.54      2.32 o 
   2   7   4       33.73       41.42      1.92 o 
   3   7   4       65.51       64.06      2.37 o 
   4   7   4      299.04      310.10      6.61 o 
   5   7   4        0.47       -1.30      1.30 o 
   6   7   4        0.27        1.58      1.94 o 
   7   7   4       53.82       54.68      4.03 o 
   8   7   4      319.69      302.38      9.45 o 
  -8   8   4       14.68       13.28      3.65 o 
  -7   8   4        0.93       -2.61      2.61 o 
  -6   8   4        0.57        1.05      1.94 o 
  -5   8   4      364.23      366.16      8.08 o 
  -4   8   4        8.18        7.52      1.44 o 
  -3   8   4      153.48      141.31      4.46 o 
  -2   8   4       58.83       62.97      2.13 o 
  -1   8   4      164.23      204.68      4.15 o 
   0   8   4        0.02       -0.44      0.75 o 
   1   8   4     2389.77     2729.43     41.76 o 
   2   8   4      580.32      643.73     11.57 o 
   3   8   4        2.79        8.54      1.31 o 
   4   8   4       44.39       45.19      2.24 o 
   5   8   4       12.56       12.11      1.78 o 
   6   8   4       12.68       13.51      2.72 o 
   7   8   4       38.52       48.14      3.84 o 
   8   8   4       86.09       80.01      5.18 o 
  -8   9   4        2.90        0.75      3.01 o 
  -7   9   4       12.16       11.74      4.54 o 
  -6   9   4        2.08       -0.01      2.20 o 
  -5   9   4      157.14      152.37      4.74 o 
  -4   9   4       11.90       10.29      1.56 o 
  -3   9   4       32.88       48.36      2.31 o 
  -2   9   4      239.66      248.08      5.18 o 
  -1   9   4      191.45      243.88      5.35 o 
   0   9   4        8.69       13.58      1.28 o 
   1   9   4     1733.11     1792.06     28.29 o 
   2   9   4       80.14      105.05      3.00 o 
   3   9   4        1.72        1.50      0.70 o 
   4   9   4       29.99       31.77      2.64 o 
   5   9   4        0.04        0.09      1.39 o 
   6   9   4        0.00        1.20      1.77 o 
   7   9   4        2.40        3.01      2.53 o 
   8   9   4      109.45      111.19      6.45 o 
  -8  10   4        0.56        5.18      3.80 o 
  -7  10   4       37.76       37.73      4.65 o 
  -6  10   4       56.39       53.68      3.53 o 
  -5  10   4       11.33        8.16      2.08 o 
  -4  10   4        0.59        1.10      1.11 o 
  -3  10   4      235.64      231.59      5.57 o 
  -2  10   4      116.77      116.35      3.32 o 
  -1  10   4      170.52      186.62      4.93 o 
   0  10   4       82.60       89.34      3.10 o 
   1  10   4      233.57      221.32      4.90 o 
   2  10   4        1.41        2.68      1.25 o 
   3  10   4        2.15        2.14      1.25 o 
   4  10   4       13.02       18.35      1.82 o 
   5  10   4        0.77        1.88      1.48 o 
   6  10   4        0.78        0.03      1.75 o 
   7  10   4        1.18        3.33      3.09 o 
   8  10   4        2.35        9.65      4.24 o 
  -8  11   4        3.50        0.14      4.17 o 
  -7  11   4       35.91       35.77      7.60 o 
  -6  11   4        8.97        8.27      3.03 o 
  -5  11   4       23.81       26.03      3.44 o 
  -4  11   4        4.91        4.27      2.20 o 
  -3  11   4      181.13      181.04      6.23 o 
  -2  11   4      106.88      124.25      4.06 o 
  -1  11   4      323.20      307.54     13.35 o 
   0  11   4       95.42       92.75      3.33 o 
   1  11   4       42.42       38.97      2.26 o 
   2  11   4       13.90       17.63      1.74 o 
   3  11   4       54.95       54.84      2.72 o 
   4  11   4        5.93        4.46      1.46 o 
   5  11   4        0.41        2.00      1.73 o 
   6  11   4      149.38      144.40      6.20 o 
   7  11   4       22.09       29.24      4.82 o 
  -7  12   4       11.38        4.01      4.95 o 
  -6  12   4        4.31        4.74      3.02 o 
  -5  12   4       31.91       39.09      3.97 o 
  -4  12   4        0.15       -1.40      2.02 o 
  -3  12   4      842.85      846.05     18.96 o 
  -2  12   4        2.75        4.78      1.50 o 
  -1  12   4       40.89       42.42      2.49 o 
   0  12   4       89.06      106.55      3.79 o 
   1  12   4      455.07      460.75     10.01 o 
   2  12   4        7.38        8.53      1.56 o 
   3  12   4       38.37       37.79      3.05 o 
   4  12   4        9.32        9.33      2.05 o 
   5  12   4        0.02        0.86      1.86 o 
   6  12   4       87.05       80.70      6.56 o 
   7  12   4        3.38        4.24      4.80 o 
  -7  13   4        9.29        2.30      4.39 o 
  -6  13   4        0.24       -2.37      5.13 o 
  -5  13   4      129.74      126.25      6.29 o 
  -4  13   4       23.53       33.92      3.80 o 
  -3  13   4       52.30       76.54      4.35 o 
  -2  13   4      113.72      105.87      4.05 o 
  -1  13   4      395.10      403.28      9.29 o 
   0  13   4      529.21      573.80     12.21 o 
   1  13   4       17.39       19.64      4.05 o 
   2  13   4        5.47        7.04      1.75 o 
   3  13   4        0.05        1.22      1.57 o 
   4  13   4       82.46       81.70      5.82 o 
   5  13   4        7.33        5.04      2.45 o 
   6  13   4       70.05       75.86      6.69 o 
   7  13   4        9.06       15.41      5.18 o 
  -7  14   4        5.35        9.49     11.71 o 
  -6  14   4        0.01        3.04      5.65 o 
  -5  14   4      151.18      169.08      7.46 o 
  -4  14   4        0.77        1.17      2.92 o 
  -3  14   4      105.16      102.71      4.93 o 
  -2  14   4        4.60       -0.64      2.27 o 
  -1  14   4     1296.93     1372.68     26.10 o 
   0  14   4       72.53       81.37      3.82 o 
   1  14   4       23.49       27.79      3.42 o 
   2  14   4       10.87       10.17      2.05 o 
   3  14   4        0.00       -1.53      2.12 o 
   4  14   4      143.45      117.85      5.71 o 
   5  14   4        1.94        2.73      3.62 o 
   6  14   4        8.95       13.17      4.61 o 
  -6  15   4       79.35       89.86      6.02 o 
  -5  15   4      450.37      468.22     19.44 o 
  -4  15   4       47.25       52.78      5.00 o 
  -3  15   4        0.11       -3.39      3.39 o 
  -2  15   4        5.41        3.04      2.25 o 
  -1  15   4      113.75      107.16      4.38 o 
   0  15   4       11.08       16.93      2.75 o 
   1  15   4      391.86      361.99      8.96 o 
   2  15   4      400.74      359.48     10.71 o 
   3  15   4       13.62       16.50      3.50 o 
   4  15   4       51.34       48.00      4.02 o 
   5  15   4       14.87       14.17      2.96 o 
   6  15   4        2.15        1.44      5.64 o 
  -6  16   4       35.42       33.38      5.98 o 
  -5  16   4      362.04      389.22     12.55 o 
  -4  16   4       29.26       33.60      4.55 o 
  -3  16   4        7.01        6.14      2.66 o 
  -2  16   4        0.35        0.08      2.13 o 
  -1  16   4       85.65       78.79      3.85 o 
   0  16   4       68.34       83.68     10.34 o 
   1  16   4      347.82      366.89     10.90 o 
   2  16   4       12.29        9.94      3.99 o 
   3  16   4       24.74       25.23      3.48 o 
   4  16   4       42.41       39.01      5.58 o 
   5  16   4       15.91       21.45     12.28 o 
  -5  17   4      139.98      143.13      7.79 o 
  -4  17   4        3.40        3.00      4.36 o 
  -3  17   4        1.53        0.25      3.29 o 
  -2  17   4        7.69        8.51      2.46 o 
  -1  17   4        0.06        4.07      2.06 o 
   0  17   4        1.11        1.71      3.38 o 
   1  17   4     1198.10     1177.12     25.85 o 
   2  17   4      227.69      164.74      7.00 o 
   3  17   4        9.74        9.89      3.64 o 
   4  17   4        3.19        3.43      7.47 o 
   5  17   4        9.85        6.79      3.91 o 
  -5  18   4        0.53        4.06      5.60 o 
  -4  18   4        1.29        0.82      5.91 o 
  -3  18   4       33.34       31.78      4.09 o 
  -2  18   4        0.04       -2.86      3.15 o 
  -1  18   4        6.44        8.88      2.62 o 
   0  18   4        6.69        3.45      2.15 o 
   1  18   4        0.77       -1.50      2.74 o 
   2  18   4       20.79       15.05      4.87 o 
   3  18   4        4.06        3.92      5.32 o 
   4  18   4      115.03      113.00      9.44 o 
  -4  19   4        2.39        0.98      5.55 o 
  -3  19   4        2.14        2.63      4.23 o 
  -2  19   4       11.95       13.12      3.90 o 
  -1  19   4       13.32       11.54      3.23 o 
   0  19   4       34.02       27.05      3.21 o 
   1  19   4        6.86        6.69      5.36 o 
   2  19   4        5.75        7.08     10.08 o 
   3  19   4      363.99      325.79     12.35 o 
  -3  20   4        0.36       -0.06      3.19 o 
  -2  20   4        0.53        1.29      2.72 o 
  -1  20   4        0.11       -2.24      2.91 o 
   0  20   4       22.32       33.53      3.52 o 
   1  20   4        0.32        0.89      3.70 o 
   2  20   4       20.38       12.60      4.89 o 
   0  21   4       20.98       18.06      3.00 o 
  -9   1   5        0.00       -1.83      3.24 o 
  -8   1   5       17.67       17.98      4.16 o 
  -7   1   5        1.13       -0.69      2.84 o 
  -6   1   5       77.01       69.15      4.09 o 
  -5   1   5       24.10       29.65      2.27 o 
  -4   1   5        0.83        3.05      1.24 o 
  -3   1   5      147.36      136.11      4.21 o 
  -2   1   5        6.12        6.78      0.79 o 
  -1   1   5      378.66      341.05      6.25 o 
   0   1   5       54.08       67.44      3.15 o 
   1   1   5     2267.06     2328.59     39.81 o 
   2   1   5       24.98       14.52      1.03 o 
   3   1   5        0.16        2.02      0.93 o 
   4   1   5       10.24        9.26      1.17 o 
   5   1   5       47.41       43.96      3.28 o 
   6   1   5        6.25        4.05      1.92 o 
   7   1   5       10.86       11.43      2.16 o 
   8   1   5       59.14       49.46      3.33 o 
   9   1   5        0.46        0.90      3.71 o 
  -9   2   5        0.39        1.96      3.31 o 
  -8   2   5       40.94       31.91      5.10 o 
  -7   2   5       30.06       19.10      3.28 o 
  -6   2   5        0.35       -1.44      1.71 o 
  -5   2   5       95.30       92.33      3.58 o 
  -4   2   5       60.60       65.53      2.29 o 
  -3   2   5      388.99      374.16      7.85 o 
  -2   2   5       98.88       77.92      3.33 o 
  -1   2   5     3646.15     3673.72     65.21 o 
   0   2   5      875.78      829.48     17.54 o 
   1   2   5      121.66      122.80      3.86 o 
   2   2   5      750.49      712.53     15.75 o 
   3   2   5      703.16      757.49     12.98 o 
   4   2   5      105.42      107.96      3.07 o 
   5   2   5        4.33        5.68      1.44 o 
   6   2   5       20.70       18.49      2.23 o 
   7   2   5       10.85        8.32      2.61 o 
   8   2   5       51.38       41.20      6.44 o 
  -9   3   5        0.99        3.09      5.51 o 
  -8   3   5        0.35        0.62      3.46 o 
  -7   3   5        4.11        2.68      2.73 o 
  -6   3   5        8.83        7.96      2.16 o 
  -5   3   5       33.62       31.38      2.56 o 
  -4   3   5        8.87       11.86      1.59 o 
  -3   3   5      490.26      450.54     10.11 o 
  -2   3   5      230.23      193.45      4.49 o 
  -1   3   5     2178.23     2442.38     42.47 o 
   0   3   5       63.89       57.33      2.28 o 
   1   3   5      176.68      187.70      6.58 o 
   2   3   5       67.14       55.06      2.01 o 
   3   3   5      756.09      794.89     14.68 o 
   4   3   5        4.19        6.98      1.26 o 
   5   3   5       60.89       69.11      3.36 o 
   6   3   5       10.74       13.98      2.65 o 
   7   3   5        0.00       -0.12      2.04 o 
   8   3   5       58.18       51.47      3.96 o 
  -9   4   5        1.37        4.71      3.98 o 
  -8   4   5        1.24        2.20      3.37 o 
  -7   4   5       60.82       61.96      4.48 o 
  -6   4   5        0.70       -1.68      1.81 o 
  -5   4   5        1.16       -0.84      1.39 o 
  -4   4   5      213.51      194.20      4.62 o 
  -3   4   5      691.61      654.09     12.82 o 
  -2   4   5       50.33       44.08      1.90 o 
  -1   4   5     1261.50     1295.27     21.41 o 
   0   4   5       97.16      136.61      3.66 o 
   1   4   5      202.41      201.25      6.22 o 
   2   4   5      332.94      339.97      6.58 o 
   3   4   5      121.55      154.82      6.20 o 
   4   4   5        0.69        1.99      1.12 o 
   5   4   5       49.16       57.79      2.95 o 
   6   4   5       79.19       80.19      4.26 o 
   7   4   5       28.31       33.98      2.76 o 
   8   4   5        5.72        7.57      3.34 o 
  -9   5   5        1.57        5.93      3.95 o 
  -8   5   5        1.31        2.01      3.57 o 
  -7   5   5       66.71       64.02      8.54 o 
  -6   5   5       32.93       35.31      3.34 o 
  -5   5   5        0.03       -0.98      1.53 o 
  -4   5   5        0.09       -0.39      0.92 o 
  -3   5   5        1.59        4.16      0.96 o 
  -2   5   5       28.24       19.41      1.40 o 
  -1   5   5     4038.77     4896.33     91.97 o 
   0   5   5      290.01      265.77      6.99 o 
   1   5   5        2.33        4.48      1.17 o 
   2   5   5      107.90       86.89      2.60 o 
   3   5   5        0.13        0.30      0.87 o 
   4   5   5       63.36       68.72      2.73 o 
   5   5   5        0.16        1.58      1.54 o 
   6   5   5      109.74      104.53      4.03 o 
   7   5   5       42.26       51.96      3.92 o 
   8   5   5       61.38       61.44      8.01 o 
  -8   6   5      107.45      122.26      7.13 o 
  -7   6   5        5.99        0.49      2.80 o 
  -6   6   5       17.98       10.59      2.80 o 
  -5   6   5       90.47       77.57      3.19 o 
  -4   6   5       49.55       48.15      2.27 o 
  -3   6   5      688.12      723.56     14.15 o 
  -2   6   5       31.89       28.19      1.41 o 
  -1   6   5     2136.06     2483.50     40.09 o 
   0   6   5       86.14       79.42      2.48 o 
   1   6   5      515.81      523.54     10.52 o 
   2   6   5       82.18       73.20      2.17 o 
   3   6   5       39.46       41.07      2.54 o 
   4   6   5        3.51        3.84      1.26 o 
   5   6   5       41.65       48.42      2.65 o 
   6   6   5       45.50       47.54      3.13 o 
   7   6   5        2.38        6.16      2.45 o 
   8   6   5       26.25       36.23      8.19 o 
  -8   7   5       28.86       36.52      4.12 o 
  -7   7   5        4.29        5.14      2.77 o 
  -6   7   5       33.21       39.78      4.07 o 
  -5   7   5      245.50      259.46      6.36 o 
  -4   7   5       23.44       23.49      1.81 o 
  -3   7   5      368.12      374.04      8.21 o 
  -2   7   5     1569.10     1610.14     25.02 o 
  -1   7   5      167.90      169.06      4.22 o 
   0   7   5        5.02        4.57      1.05 o 
   1   7   5       73.55       98.64      3.97 o 
   2   7   5       87.58       90.86      2.60 o 
   3   7   5      108.45      118.50      3.40 o 
   4   7   5       17.10       15.31      1.60 o 
   5   7   5       22.17       18.99      2.04 o 
   6   7   5        0.80       -0.81      1.78 o 
   7   7   5       16.65       17.54      2.89 o 
   8   7   5        9.24        4.21      3.59 o 
  -8   8   5        0.01       -1.91      2.78 o 
  -7   8   5       10.51       14.10      3.13 o 
  -6   8   5        0.09       -2.50      3.68 o 
  -5   8   5       22.47       21.26      2.29 o 
  -4   8   5       77.84       83.70      3.27 o 
  -3   8   5        9.95        6.60      1.26 o 
  -2   8   5       25.08       23.11      1.43 o 
  -1   8   5      130.51      119.11      3.33 o 
   0   8   5      395.30      426.02      7.97 o 
   1   8   5     2733.00     3133.46     56.72 o 
   2   8   5      167.99      150.38      5.09 o 
   3   8   5       56.88       65.63      2.53 o 
   4   8   5       92.45       96.05      3.82 o 
   5   8   5       73.46       77.11      4.52 o 
   6   8   5        0.89        2.29      2.16 o 
   7   8   5        2.80        3.81      3.01 o 
   8   8   5        2.15       -3.08      3.08 o 
  -8   9   5        0.74        4.32      2.94 o 
  -7   9   5        6.04        8.68      3.02 o 
  -6   9   5      124.53      135.57      6.07 o 
  -5   9   5        0.03        0.80      1.62 o 
  -4   9   5      286.96      286.78      6.75 o 
  -3   9   5       24.93       20.90      2.14 o 
  -2   9   5      224.86      194.43      4.21 o 
  -1   9   5        2.63        3.03      0.87 o 
   0   9   5      296.39      352.51      7.78 o 
   1   9   5      442.53      439.71      8.02 o 
   2   9   5       53.24       59.90      2.35 o 
   3   9   5      172.92      157.02      4.12 o 
   4   9   5       38.54       42.32      2.64 o 
   5   9   5        0.00       -1.57      1.57 o 
   6   9   5       43.92       44.01      3.31 o 
   7   9   5        2.67        4.26      3.04 o 
   8   9   5        7.52       16.09      3.78 o 
  -8  10   5        0.90        5.15      3.08 o 
  -7  10   5       31.57       41.36      4.02 o 
  -6  10   5       60.34       54.37      4.14 o 
  -5  10   5       15.07       11.31      2.05 o 
  -4  10   5      301.52      298.38      7.58 o 
  -3  10   5       86.55      103.06      3.44 o 
  -2  10   5        0.20       -0.76      0.76 o 
  -1  10   5     1739.17     1896.48     29.65 o 
   0  10   5      639.76      618.90     12.77 o 
   1  10   5       72.09       79.83      2.60 o 
   2  10   5        5.78        2.45      0.94 o 
   3  10   5      113.78      122.53      7.66 o 
   4  10   5       15.20       18.45      2.18 o 
   5  10   5        0.04        2.53      4.19 o 
   6  10   5       17.20       17.61      2.58 o 
   7  10   5       28.72       32.92      7.51 o 
  -7  11   5       15.38       13.95      5.06 o 
  -6  11   5       57.54       65.38      5.01 o 
  -5  11   5       39.32       42.02      4.07 o 
  -4  11   5      175.28      199.55      6.83 o 
  -3  11   5      259.35      257.73      7.81 o 
  -2  11   5        5.11        8.36      1.83 o 
  -1  11   5     1289.36     1573.14     32.79 o 
   0  11   5       27.64       21.38      2.27 o 
   1  11   5       86.29      115.41      3.62 o 
   2  11   5      154.83      137.31      5.36 o 
   3  11   5      369.37      363.28      9.23 o 
   4  11   5       24.83       29.58      3.08 o 
   5  11   5        5.12        2.83      2.07 o 
   6  11   5       23.52       21.85      3.01 o 
   7  11   5       26.09       27.85      4.74 o 
  -7  12   5        0.75       -4.36      5.83 o 
  -6  12   5        6.23        2.61      2.95 o 
  -5  12   5       43.11       42.85      5.04 o 
  -4  12   5      163.49      161.53      6.23 o 
  -3  12   5      220.88      199.02      6.75 o 
  -2  12   5       28.31       21.28      3.16 o 
  -1  12   5       13.13       14.20      2.40 o 
   0  12   5      112.48      116.28      8.74 o 
   1  12   5      382.74      405.81     17.20 o 
   2  12   5        3.77        7.79      2.15 o 
   3  12   5       77.25       71.28      4.41 o 
   4  12   5       70.92       68.67      8.18 o 
   5  12   5       43.86       46.25      3.81 o 
   6  12   5       16.56       15.05      4.41 o 
   7  12   5       16.61       16.24      5.03 o 
  -7  13   5        4.68        1.45      5.53 o 
  -6  13   5        1.17        5.40      3.02 o 
  -5  13   5       45.82       54.31      4.69 o 
  -4  13   5       33.00       41.97      3.74 o 
  -3  13   5      641.42      706.02     16.70 o 
  -2  13   5      274.02      263.21     11.35 o 
  -1  13   5       57.56       48.18      2.89 o 
   0  13   5        2.60        3.16      1.95 o 
   1  13   5      681.67      611.53     14.27 o 
   2  13   5        5.85        6.77      4.06 o 
   3  13   5       51.17       51.63      6.95 o 
   4  13   5        0.05       -2.93      2.93 o 
   5  13   5       95.26       93.90      5.24 o 
   6  13   5       95.85      106.85     12.12 o 
  -6  14   5       62.26       49.32      5.99 o 
  -5  14   5       43.34       48.53      4.74 o 
  -4  14   5        3.93       13.19      3.02 o 
  -3  14   5      648.18      693.39     16.74 o 
  -2  14   5       38.17       48.99      3.70 o 
  -1  14   5       14.66       20.36      2.62 o 
   0  14   5        0.25       -1.82      1.82 o 
   1  14   5       30.42       49.99      3.62 o 
   2  14   5      180.34      182.05      7.28 o 
   3  14   5       48.97       37.64      4.43 o 
   4  14   5        0.03       -2.07      3.34 o 
   5  14   5       57.87       56.18      6.00 o 
   6  14   5       28.65       31.77      5.33 o 
  -6  15   5       91.97       93.95      6.24 o 
  -5  15   5       99.59       86.38      5.83 o 
  -4  15   5      132.01      123.07      5.76 o 
  -3  15   5       71.97       92.34      5.17 o 
  -2  15   5        0.03       -2.56      2.56 o 
  -1  15   5       13.98       22.05      3.71 o 
   0  15   5        0.01       -0.43      2.88 o 
   1  15   5      646.21      628.19     15.23 o 
   2  15   5       33.99       29.23      3.55 o 
   3  15   5      223.66      209.81      7.73 o 
   4  15   5       46.74       33.52      5.01 o 
   5  15   5        0.08        2.72      4.03 o 
   6  15   5       28.23       27.59      6.43 o 
  -5  16   5      170.42      158.70     14.87 o 
  -4  16   5      177.68      161.42      8.18 o 
  -3  16   5        8.58        5.07      3.34 o 
  -2  16   5        7.76       10.04      3.25 o 
  -1  16   5        3.11       -0.91      2.40 o 
   0  16   5      106.84       94.00      4.81 o 
   1  16   5      199.92      192.25      6.88 o 
   2  16   5      107.16       99.54      8.07 o 
   3  16   5        1.91        2.97      2.66 o 
   4  16   5       57.44       46.09      6.82 o 
   5  16   5        5.48        2.49      3.02 o 
  -5  17   5        9.86       11.48      4.05 o 
  -4  17   5       50.18       61.24      6.83 o 
  -3  17   5       92.26       86.86      7.12 o 
  -2  17   5       34.73       28.18      4.07 o 
  -1  17   5        0.57       -2.66      3.23 o 
   0  17   5       34.12       21.03      3.90 o 
   1  17   5      409.59      413.78     14.31 o 
   2  17   5       49.41       49.39      4.45 o 
   3  17   5      151.53      145.73      7.06 o 
   4  17   5        0.23       -0.81      3.45 o 
   5  17   5        1.83       15.70     24.15 o 
  -4  18   5        1.94        5.60      3.62 o 
  -3  18   5        0.85       -2.54      2.54 o 
  -2  18   5        0.52       -1.93      3.10 o 
  -1  18   5       19.14        5.37      3.63 o 
   0  18   5        6.29        2.76      2.10 o 
   1  18   5       59.19       41.51      4.60 o 
   2  18   5        5.95        1.53      2.56 o 
   3  18   5      262.72      231.25     10.14 o 
   4  18   5        1.54        1.58      6.29 o 
  -3  19   5        0.01       -2.75      2.75 o 
  -2  19   5       22.03       20.80      3.79 o 
  -1  19   5        3.76       -2.45      2.63 o 
   0  19   5       37.26       34.27      3.98 o 
   1  19   5      278.97      243.36     10.37 o 
   2  19   5       14.47       15.06      3.17 o 
   3  19   5      132.80      112.92      9.94 o 
  -2  20   5        1.12       -2.91      4.22 o 
  -1  20   5       36.16       33.06      4.44 o 
   0  20   5       10.78       12.54      2.61 o 
   1  20   5        1.35       -0.22      2.32 o 
   2  20   5        8.00       10.68      5.92 o 
  -9   0   6        3.63        3.63      5.61 o 
  -8   0   6       33.12       18.81      9.66 o 
  -7   0   6        1.46        1.80      3.65 o 
  -6   0   6      301.97      315.42     12.48 o 
  -5   0   6       11.56       13.94      3.00 o 
  -4   0   6      789.97      797.28     22.91 o 
  -3   0   6      550.61      413.54     15.10 o 
  -2   0   6      323.50      243.03      6.46 o 
  -1   0   6      487.57      467.55     20.53 o 
   0   0   6      104.57      113.65      5.45 o 
   1   0   6      801.39      958.03     36.55 o 
   2   0   6      331.34      263.42      7.05 o 
   3   0   6      456.88      386.75     10.97 o 
   4   0   6      291.94      248.17      8.22 o 
   5   0   6       22.10       31.04      4.02 o 
   6   0   6       42.93       37.48      3.91 o 
   7   0   6        0.18       -1.41      3.50 o 
   8   0   6        0.07       -0.20      3.50 o 
  -9   1   6       18.86       18.93      4.23 o 
  -8   1   6      110.43      117.62      6.93 o 
  -7   1   6       47.31       41.66      3.99 o 
  -6   1   6      212.46      220.89      6.82 o 
  -5   1   6      214.29      196.53      5.80 o 
  -4   1   6      132.45       95.72      3.52 o 
  -3   1   6       70.52       75.36      2.85 o 
  -2   1   6      262.66      204.62      3.97 o 
  -1   1   6      334.49      317.28      6.02 o 
   0   1   6     1983.83     1735.67     30.50 o 
   1   1   6     1080.00     1275.76     29.31 o 
   2   1   6      140.01      103.34      3.27 o 
   3   1   6     1366.81     1427.26     23.90 o 
   4   1   6      163.53      169.22      4.49 o 
   5   1   6      124.92      120.99      4.11 o 
   6   1   6        0.39       -0.99      1.74 o 
   7   1   6       17.01       21.65      2.48 o 
   8   1   6        0.78       -1.77      2.27 o 
  -9   2   6        4.14        6.40      6.35 o 
  -8   2   6      282.77      307.49     11.12 o 
  -7   2   6       36.42       39.04      4.13 o 
  -6   2   6        0.20       -2.02      2.49 o 
  -5   2   6       88.62       72.94      3.53 o 
  -4   2   6      128.59      125.18      4.04 o 
  -3   2   6      183.67      157.71      3.82 o 
  -2   2   6      224.00      125.29      3.64 o 
  -1   2   6      345.90      353.68      6.65 o 
   0   2   6      198.70      189.21      4.33 o 
   1   2   6     3271.61     3570.08     60.95 o 
   2   2   6      273.36      240.31      6.42 o 
   3   2   6        5.55       17.02      1.91 o 
   4   2   6        6.46        6.82      1.27 o 
   5   2   6       24.73       28.71      2.22 o 
   6   2   6       67.62       60.58      3.17 o 
   7   2   6       28.92       27.43      2.99 o 
   8   2   6        8.12        7.50      3.65 o 
  -9   3   6        4.31        7.79      4.47 o 
  -8   3   6       56.32       60.20      8.47 o 
  -7   3   6        0.37       -2.55      2.55 o 
  -6   3   6      226.91      213.61      6.53 o 
  -5   3   6        5.88        4.83      2.04 o 
  -4   3   6       90.39       78.90      2.95 o 
  -3   3   6       10.48        7.01      1.02 o 
  -2   3   6     1091.29     1046.13     21.69 o 
  -1   3   6      535.32      393.72      7.34 o 
   0   3   6       36.47       56.59      2.34 o 
   1   3   6      266.55      296.04      6.31 o 
   2   3   6        2.72        1.78      0.82 o 
   3   3   6      211.60      200.12      4.15 o 
   4   3   6        0.04        3.70      1.15 o 
   5   3   6       56.55       52.42      2.67 o 
   6   3   6        8.07        5.75      2.25 o 
   7   3   6        2.34        5.01      2.56 o 
   8   3   6       60.23       61.98      4.16 o 
  -8   4   6       15.51       14.57      4.32 o 
  -7   4   6       38.23       41.61      4.34 o 
  -6   4   6        0.60       -1.03      2.08 o 
  -5   4   6       33.33       31.81      2.67 o 
  -4   4   6        0.15       -0.51      1.00 o 
  -3   4   6      318.28      262.13      5.62 o 
  -2   4   6      184.32      139.53      3.07 o 
  -1   4   6     2313.44     2555.60     44.34 o 
   0   4   6      800.34      886.44     15.10 o 
   1   4   6     1154.60     1230.37     22.00 o 
   2   4   6      157.65      151.75      3.62 o 
   3   4   6       70.46       51.10      2.12 o 
   4   4   6        1.70        4.31      1.22 o 
   5   4   6      285.33      297.62     10.76 o 
   6   4   6        8.87        9.04      2.35 o 
   7   4   6       13.08       17.61      2.74 o 
   8   4   6        0.54        6.51      3.52 o 
  -8   5   6       38.14       31.58      4.47 o 
  -7   5   6       27.34       24.86      3.34 o 
  -6   5   6        7.20        8.83      2.79 o 
  -5   5   6      433.73      394.22      9.55 o 
  -4   5   6       29.03       35.34      2.18 o 
  -3   5   6        0.12        0.12      0.86 o 
  -2   5   6      299.29      283.69      5.35 o 
  -1   5   6       63.15       53.65      2.37 o 
   0   5   6     1088.23     1125.96     24.21 o 
   1   5   6       12.68       20.91      1.74 o 
   2   5   6        9.61       11.77      1.16 o 
   3   5   6      203.33      164.92      4.54 o 
   4   5   6      229.35      216.00      5.94 o 
   5   5   6        0.38       -1.92      1.92 o 
   6   5   6       36.81       49.57      4.29 o 
   7   5   6        0.16        1.98      2.28 o 
   8   5   6        4.05        5.22      3.07 o 
  -8   6   6       34.28       45.24      5.92 o 
  -7   6   6        5.47        4.36      3.17 o 
  -6   6   6        3.87        0.07      2.53 o 
  -5   6   6        3.87        4.61      2.13 o 
  -4   6   6      722.45      719.60     14.45 o 
  -3   6   6       34.88       47.91      2.21 o 
  -2   6   6       11.63        8.42      1.15 o 
  -1   6   6      306.99      338.32      6.62 o 
   0   6   6       10.50        4.86      1.07 o 
   1   6   6     1853.43     1916.77     33.68 o 
   2   6   6       91.45       97.57      2.94 o 
   3   6   6      119.97      111.27      3.73 o 
   4   6   6        3.78        1.46      1.85 o 
   5   6   6        9.26        7.66      2.15 o 
   6   6   6       26.97       23.18      2.95 o 
   7   6   6        4.16        4.41      2.92 o 
   8   6   6        0.18        4.59      5.17 o 
  -8   7   6       24.79       29.58      5.52 o 
  -7   7   6       15.46       21.86      3.30 o 
  -6   7   6       85.82       84.63      4.78 o 
  -5   7   6       71.72       68.05      3.82 o 
  -4   7   6       70.36       88.43      3.49 o 
  -3   7   6      211.73      223.57      5.30 o 
  -2   7   6       30.46       32.71      2.05 o 
  -1   7   6       97.46       99.52      2.86 o 
   0   7   6      142.16      121.58      3.26 o 
   1   7   6      898.55      921.09     17.09 o 
   2   7   6      652.46      630.84     11.61 o 
   3   7   6       18.03       24.87      1.94 o 
   4   7   6       15.63       15.86      2.15 o 
   5   7   6        3.05        4.75      3.16 o 
   6   7   6        6.83        3.47      2.10 o 
   7   7   6        4.78        5.56      2.82 o 
   8   7   6        0.43        0.04      4.38 o 
  -8   8   6       23.79       28.10      4.77 o 
  -7   8   6        3.08        5.50      2.85 o 
  -6   8   6       73.38       70.11      4.64 o 
  -5   8   6       23.59       19.02      2.21 o 
  -4   8   6      236.35      231.66      6.20 o 
  -3   8   6        5.26        4.77      1.27 o 
  -2   8   6      147.42      152.82      3.56 o 
  -1   8   6       22.48       14.11      1.32 o 
   0   8   6      108.56      105.71      3.05 o 
   1   8   6       20.74       11.58      1.51 o 
   2   8   6       99.37       90.14      3.12 o 
   3   8   6      149.67      157.64      4.69 o 
   4   8   6       24.09       22.36      2.24 o 
   5   8   6       16.44       14.07      2.35 o 
   6   8   6       17.41       16.25      3.06 o 
   7   8   6        7.86        6.96      2.71 o 
   8   8   6        0.89        2.81      4.40 o 
  -8   9   6        0.00        4.00      3.15 o 
  -7   9   6        0.28       -1.64      2.73 o 
  -6   9   6       31.13       23.40      3.77 o 
  -5   9   6        0.63       -1.28      1.75 o 
  -4   9   6        0.10        0.12      1.83 o 
  -3   9   6       79.07       70.50      2.93 o 
  -2   9   6      204.21      186.04      5.18 o 
  -1   9   6      101.01      104.57      3.13 o 
   0   9   6      137.31      149.90      6.50 o 
   1   9   6      356.78      344.03      7.96 o 
   2   9   6        4.91        3.78      1.31 o 
   3   9   6      496.46      457.55     11.27 o 
   4   9   6       18.25       24.54      2.42 o 
   5   9   6        1.84        0.13      1.77 o 
   6   9   6        0.06        0.98      2.07 o 
   7   9   6        0.01       -2.34      2.34 o 
  -7  10   6        0.19        1.69      2.79 o 
  -6  10   6        5.55        5.19      2.77 o 
  -5  10   6       36.93       34.69      2.80 o 
  -4  10   6        8.11        2.89      1.78 o 
  -3  10   6        1.88        1.91      1.62 o 
  -2  10   6        1.43        1.82      1.24 o 
  -1  10   6      214.83      194.60      4.79 o 
   0  10   6      125.24      120.73      4.04 o 
   1  10   6      419.22      424.29      8.61 o 
   2  10   6       73.92       69.21      3.43 o 
   3  10   6      825.28      843.62     16.75 o 
   4  10   6       14.45       12.73      2.03 o 
   5  10   6       33.97       31.16      3.15 o 
   6  10   6        1.11        0.23      2.33 o 
   7  10   6       20.47       20.16      4.19 o 
  -7  11   6        5.55        9.53      5.10 o 
  -6  11   6        4.92        2.98      4.35 o 
  -5  11   6       43.90       45.90      3.79 o 
  -4  11   6      377.59      346.47      9.75 o 
  -3  11   6       37.67       41.88      3.62 o 
  -2  11   6       49.96       56.47      4.16 o 
  -1  11   6      679.10      658.30     14.48 o 
   0  11   6        0.70        1.95      1.63 o 
   1  11   6       94.40       83.23      7.32 o 
   2  11   6        5.87        6.28      1.96 o 
   3  11   6       15.96       20.63      3.47 o 
   4  11   6       11.29        9.03      3.27 o 
   5  11   6       41.12       40.36      3.37 o 
   6  11   6       23.22       25.08      3.18 o 
   7  11   6        2.25       -0.02      3.54 o 
  -7  12   6        3.84        5.02      4.59 o 
  -6  12   6       14.29       10.13      4.85 o 
  -5  12   6        9.36       11.51      2.98 o 
  -4  12   6       86.89       93.76      4.89 o 
  -3  12   6        2.59        2.98      3.16 o 
  -2  12   6        3.97        5.79      2.46 o 
  -1  12   6      507.64      516.29     14.50 o 
   0  12   6       26.60       30.26      3.87 o 
   1  12   6       49.94       47.82      3.90 o 
   2  12   6      335.51      331.72     19.04 o 
   3  12   6       18.54       12.64      4.34 o 
   4  12   6        0.21       -0.27      4.03 o 
   5  12   6       51.65       46.47      5.79 o 
   6  12   6        5.72        5.34      2.94 o 
  -6  13   6       14.10        8.87      5.51 o 
  -5  13   6      175.59      169.37      8.16 o 
  -4  13   6      124.49      134.19      6.29 o 
  -3  13   6      419.29      401.87     12.24 o 
  -2  13   6      109.08       97.19      5.65 o 
  -1  13   6      525.00      558.61     15.82 o 
   0  13   6       99.35       98.09      7.12 o 
   1  13   6        2.68       -0.61      1.96 o 
   2  13   6      214.28      197.73     11.86 o 
   3  13   6       15.06       12.83      2.74 o 
   4  13   6        1.17       -2.13      2.29 o 
   5  13   6       56.00       47.05      4.16 o 
   6  13   6       18.47       17.39      3.42 o 
  -6  14   6       16.63       20.47      7.16 o 
  -5  14   6       77.25       68.89      5.65 o 
  -4  14   6       65.47       76.58      6.01 o 
  -3  14   6      308.82      290.70     10.11 o 
  -2  14   6       15.73       21.96      3.77 o 
  -1  14   6       12.42       12.72      3.32 o 
   0  14   6        0.05       -1.85      1.85 o 
   1  14   6      333.37      344.75      9.67 o 
   2  14   6        0.86       -0.19      2.48 o 
   3  14   6        3.01        1.20      3.27 o 
   4  14   6        3.76        2.40      2.42 o 
   5  14   6        2.54        5.97      2.72 o 
   6  14   6       19.49       15.88      5.38 o 
  -6  15   6       10.26        8.56      3.53 o 
  -5  15   6        6.00        7.72      3.37 o 
  -4  15   6       78.51       83.07      5.50 o 
  -3  15   6      260.05      264.88      9.66 o 
  -2  15   6        0.20       -2.88      2.88 o 
  -1  15   6        2.30       -2.77      2.77 o 
   0  15   6       53.97       51.57      3.97 o 
   1  15   6      136.61      123.13      5.84 o 
   2  15   6       12.17       11.99      4.16 o 
   3  15   6       16.29       14.31      3.02 o 
   4  15   6       16.79       11.59      8.41 o 
   5  15   6        0.29        1.77      3.10 o 
  -5  16   6      126.76      106.51      7.08 o 
  -4  16   6        6.66        9.35      3.43 o 
  -3  16   6       95.81      108.61      6.27 o 
  -2  16   6      214.22      216.63      8.89 o 
  -1  16   6       13.86       10.54      3.19 o 
   0  16   6        1.36       -0.37      1.92 o 
   1  16   6        2.12        0.58      3.24 o 
   2  16   6       10.38        7.15      2.77 o 
   3  16   6       99.02      100.76      5.54 o 
   4  16   6       31.16       37.32      9.48 o 
   5  16   6        1.99        1.82      5.60 o 
  -4  17   6       13.50       20.71      4.40 o 
  -3  17   6        5.04        4.25      3.11 o 
  -2  17   6        0.68       -0.86      2.69 o 
  -1  17   6        7.48       10.30      3.18 o 
   0  17   6       45.69       55.83      3.97 o 
   1  17   6        9.03        2.10      5.16 o 
   2  17   6        3.36        2.88      2.75 o 
   3  17   6      104.07      106.38      5.95 o 
   4  17   6        0.93       -1.36      6.28 o 
  -4  18   6        0.68        4.82      4.51 o 
  -3  18   6       35.56       30.46      4.26 o 
  -2  18   6        2.90       -3.38      4.41 o 
  -1  18   6       21.13       22.87      3.92 o 
   0  18   6       12.65       14.39      2.79 o 
   1  18   6       78.23       69.70      5.46 o 
   2  18   6      191.17      164.01     10.41 o 
   3  18   6      145.64      125.01      6.45 o 
  -3  19   6        2.15       -2.82      2.82 o 
  -2  19   6        4.25       -0.54      2.79 o 
  -1  19   6       55.10       73.33      6.00 o 
   0  19   6       57.03       60.41      6.53 o 
   1  19   6        7.80        7.82      3.27 o 
   2  19   6        0.13       -0.87      2.49 o 
   0  20   6        0.47        7.50      6.34 o 
  -8   1   7       18.14        5.51      4.78 o 
  -7   1   7       52.24       60.18      4.17 o 
  -6   1   7      953.07      964.09     20.40 o 
  -5   1   7        6.97        3.62      3.72 o 
  -4   1   7      261.71      233.28      7.04 o 
  -3   1   7        1.25        1.47      0.80 o 
  -2   1   7        4.90        7.76      0.81 o 
  -1   1   7      287.08      326.31      8.46 o 
   0   1   7      479.15      509.27     10.00 o 
   1   1   7      629.52      659.71     12.56 o 
   2   1   7        6.29        3.53      0.87 o 
   3   1   7     1069.17     1145.98     19.40 o 
   4   1   7        0.06        0.75      1.89 o 
   5   1   7        1.66       -0.47      1.66 o 
   6   1   7       36.92       38.78      3.67 o 
   7   1   7        0.34        1.36      2.25 o 
   8   1   7        1.03        1.02      2.44 o 
  -8   2   7       85.59      102.87      6.85 o 
  -7   2   7        1.47        1.28      3.17 o 
  -6   2   7        3.39       -2.45      3.02 o 
  -5   2   7       54.11       56.99      3.67 o 
  -4   2   7      297.21      267.44      7.76 o 
  -3   2   7       29.83       28.77      1.74 o 
  -2   2   7        5.02        8.25      0.96 o 
  -1   2   7      128.64      157.46      3.61 o 
   0   2   7      185.07      162.11      5.44 o 
   1   2   7      347.15      344.60      6.62 o 
   2   2   7       84.88       74.49      2.98 o 
   3   2   7      229.72      236.96      5.20 o 
   4   2   7       10.63       15.83      1.98 o 
   5   2   7       13.75       16.28      2.34 o 
   6   2   7        7.53        6.99      2.27 o 
   7   2   7        0.00       -1.40      3.75 o 
   8   2   7        5.29        6.24      2.82 o 
  -8   3   7      135.22      142.96      7.36 o 
  -7   3   7        1.50        2.84      2.83 o 
  -6   3   7        1.23       -2.72      2.72 o 
  -5   3   7       44.80       47.01      3.29 o 
  -4   3   7      507.22      470.90     11.82 o 
  -3   3   7        2.68        2.58      0.99 o 
  -2   3   7       16.03       20.45      1.31 o 
  -1   3   7       86.41       92.59      3.35 o 
   0   3   7       72.67       66.67      2.28 o 
   1   3   7      314.39      334.53     10.60 o 
   2   3   7        5.22        2.96      0.94 o 
   3   3   7        0.02       -0.83      0.83 o 
   4   3   7       13.25       15.53      1.79 o 
   5   3   7      220.88      206.97      6.18 o 
   6   3   7        8.61       11.46      2.50 o 
   7   3   7        0.13        1.37      2.63 o 
   8   3   7        0.17        0.42      2.46 o 
  -8   4   7      118.77      132.81      7.13 o 
  -7   4   7       86.34       92.15      5.18 o 
  -6   4   7       51.62       56.15      3.87 o 
  -5   4   7       48.37       49.66      3.25 o 
  -4   4   7        2.80        2.51      2.00 o 
  -3   4   7      250.60      254.07      5.68 o 
  -2   4   7       98.64       86.07      4.06 o 
  -1   4   7      369.19      357.48      6.93 o 
   0   4   7       20.93       21.49      1.41 o 
   1   4   7        5.60        4.04      1.00 o 
   2   4   7      143.66      134.86      3.65 o 
   3   4   7        0.08       -1.14      1.14 o 
   4   4   7       18.91       17.32      1.95 o 
   5   4   7      234.29      247.91      7.00 o 
   6   4   7        0.13       -1.49      2.24 o 
   7   4   7        9.65       15.39      2.77 o 
   8   4   7        0.48        0.92      2.41 o 
  -8   5   7        0.10        8.32      3.10 o 
  -7   5   7        0.43        0.01      2.68 o 
  -6   5   7       39.11       40.41      3.66 o 
  -5   5   7       64.12       70.92      3.74 o 
  -4   5   7        3.50        0.64      2.45 o 
  -3   5   7       98.74       83.21      2.87 o 
  -2   5   7       63.02       53.83      2.38 o 
  -1   5   7       63.81       78.47      2.65 o 
   0   5   7      485.76      486.49      9.76 o 
   1   5   7      331.27      327.90      7.07 o 
   2   5   7      101.31      115.39      3.61 o 
   3   5   7        0.60       -0.25      1.22 o 
   4   5   7        0.97        0.75      2.02 o 
   5   5   7       87.72       95.01      5.14 o 
   6   5   7        8.02        6.02      2.45 o 
   7   5   7       30.15       28.68      3.20 o 
   8   5   7        9.90       15.47      3.33 o 
  -8   6   7        3.77        3.23      3.40 o 
  -7   6   7        0.07        0.59      2.60 o 
  -6   6   7      134.75      135.37      5.46 o 
  -5   6   7       73.37       75.97      3.89 o 
  -4   6   7      154.15      140.02      4.24 o 
  -3   6   7        1.90        0.70      1.18 o 
  -2   6   7       90.61       77.49      2.97 o 
  -1   6   7       40.89       32.32      1.68 o 
   0   6   7       69.83       58.51      2.22 o 
   1   6   7      254.10      271.30      8.51 o 
   2   6   7        5.42        5.52      1.25 o 
   3   6   7       33.83       41.67      2.50 o 
   4   6   7        0.53       -1.59      2.08 o 
   5   6   7       21.37       22.18      3.33 o 
   6   6   7       20.25       19.60      3.84 o 
   7   6   7       25.43       29.58      3.25 o 
   8   6   7        0.02        1.36      3.59 o 
  -8   7   7       10.38       17.42      4.34 o 
  -7   7   7       10.12       14.54      3.69 o 
  -6   7   7      219.40      202.82      7.15 o 
  -5   7   7        0.12       -1.90      1.90 o 
  -4   7   7      660.92      662.49     12.78 o 
  -3   7   7      123.00      122.16      4.02 o 
  -2   7   7       13.60       12.01      1.51 o 
  -1   7   7      189.15      230.86      5.15 o 
   0   7   7      140.19      135.67      3.64 o 
   1   7   7       63.87       72.42      4.12 o 
   2   7   7        0.82        3.45      1.39 o 
   3   7   7      432.35      438.47      9.60 o 
   4   7   7        0.13        0.38      2.87 o 
   5   7   7        1.24        4.28      2.23 o 
   6   7   7       53.44       51.31      3.67 o 
   7   7   7        1.62        2.78      4.32 o 
  -8   8   7        9.26       16.13      6.18 o 
  -7   8   7       44.11       48.06      5.36 o 
  -6   8   7       15.70       10.68      2.65 o 
  -5   8   7        1.85        1.19      2.22 o 
  -4   8   7       42.45       47.63      2.90 o 
  -3   8   7      328.74      328.06      7.84 o 
  -2   8   7      146.90      142.36      4.37 o 
  -1   8   7       43.46       42.18      2.03 o 
   0   8   7        0.03        0.93      0.97 o 
   1   8   7       22.99       24.13      1.94 o 
   2   8   7      354.79      364.10      7.62 o 
   3   8   7     1361.20     1447.28     26.85 o 
   4   8   7       92.00      108.86      4.30 o 
   5   8   7        0.01        0.30      1.88 o 
   6   8   7        2.57       -0.77      2.22 o 
   7   8   7        0.05        1.48      2.86 o 
  -7   9   7        0.95       -2.61      3.21 o 
  -6   9   7       69.37       58.28      4.93 o 
  -5   9   7      146.40      146.08      6.41 o 
  -4   9   7      165.01      154.77      4.98 o 
  -3   9   7        0.95        2.20      1.44 o 
  -2   9   7        0.02       -0.24      1.23 o 
  -1   9   7        1.40        0.72      0.98 o 
   0   9   7      363.38      344.78      8.69 o 
   1   9   7      905.32      860.48     16.50 o 
   2   9   7      110.92      142.47      5.51 o 
   3   9   7       31.97       29.55      2.64 o 
   4   9   7      142.63      140.46      4.94 o 
   5   9   7       32.60       32.43      3.00 o 
   6   9   7        0.55        2.02      2.30 o 
   7   9   7        2.83        4.25      2.40 o 
  -7  10   7       23.83       29.35      5.15 o 
  -6  10   7       48.41       53.60      4.62 o 
  -5  10   7       18.05       24.34      2.88 o 
  -4  10   7      160.64      137.81      5.20 o 
  -3  10   7       22.23       29.01      2.53 o 
  -2  10   7      286.64      278.47     10.16 o 
  -1  10   7       57.55       76.64      4.77 o 
   0  10   7      177.07      186.04      8.48 o 
   1  10   7     2405.04     2329.08     41.72 o 
   2  10   7      282.25      259.12      9.37 o 
   3  10   7       26.82       24.38      2.44 o 
   4  10   7        7.58       12.82      2.72 o 
   5  10   7      114.88      102.23      4.57 o 
   6  10   7        0.75        1.36      2.38 o 
   7  10   7        0.03        0.85      3.20 o 
  -7  11   7        6.37       13.45      5.85 o 
  -6  11   7       25.31       24.88      6.08 o 
  -5  11   7       50.35       49.90      4.24 o 
  -4  11   7       26.08       11.50      2.92 o 
  -3  11   7      118.32      120.57      5.79 o 
  -2  11   7      128.12      104.88      5.44 o 
  -1  11   7        0.69       -0.77      2.31 o 
   0  11   7       50.37       59.89      3.56 o 
   1  11   7     1103.01     1165.06     22.31 o 
   2  11   7       49.34       54.60      4.40 o 
   3  11   7        9.30        2.86      2.60 o 
   4  11   7        2.64        2.84      2.11 o 
   5  11   7      159.73      143.82      7.02 o 
   6  11   7        0.78        2.04      2.41 o 
  -6  12   7       41.96       51.48      7.38 o 
  -5  12   7       16.20       19.84      3.43 o 
  -4  12   7       34.52       33.49      5.49 o 
  -3  12   7       22.46       21.75      4.27 o 
  -2  12   7      835.16      809.83     20.76 o 
  -1  12   7      626.14      586.41     16.16 o 
   0  12   7       40.76       28.28      2.93 o 
   1  12   7        3.06        5.30      2.32 o 
   2  12   7       26.82       28.40      3.29 o 
   3  12   7      239.98      236.18      7.98 o 
   4  12   7        8.55       15.74      3.34 o 
   5  12   7      147.38      122.65      8.50 o 
   6  12   7       14.49       13.40      3.17 o 
  -6  13   7        7.33       13.90      5.88 o 
  -5  13   7       22.59       18.89      3.38 o 
  -4  13   7       14.14       19.75      3.48 o 
  -3  13   7       42.05       54.39      5.37 o 
  -2  13   7       28.96       21.74      3.69 o 
  -1  13   7      749.59      747.29     19.76 o 
   0  13   7      300.46      294.23      8.37 o 
   1  13   7       88.61       98.29      4.66 o 
   2  13   7      127.98      109.68      5.27 o 
   3  13   7        2.88        1.97      2.33 o 
   4  13   7        4.99        3.49      2.53 o 
   5  13   7       12.07       12.80      3.11 o 
   6  13   7        2.91        5.55      3.42 o 
  -6  14   7        1.68       -1.24      5.01 o 
  -5  14   7        5.83       10.53      3.45 o 
  -4  14   7       65.17       51.53      4.59 o 
  -3  14   7       27.31       31.04      4.00 o 
  -2  14   7        7.45        7.63      3.08 o 
  -1  14   7      247.00      258.76      9.52 o 
   0  14   7      117.37      147.52      8.31 o 
   1  14   7       13.71       13.27      2.85 o 
   2  14   7      230.67      202.03      7.35 o 
   3  14   7        6.46        1.04      2.77 o 
   4  14   7       18.31       21.34      3.30 o 
   5  14   7       10.29       14.54      3.28 o 
  -5  15   7       14.62       19.65      3.90 o 
  -4  15   7      118.10      140.65      6.89 o 
  -3  15   7      160.03      134.39      6.69 o 
  -2  15   7       19.31       19.62      5.33 o 
  -1  15   7       14.40       13.77      3.22 o 
   0  15   7       22.64       22.44      2.86 o 
   1  15   7       14.52        9.95      4.24 o 
   2  15   7       21.99       27.17      3.41 o 
   3  15   7       18.28       10.41      2.73 o 
   4  15   7       37.24       28.13      3.54 o 
   5  15   7       21.90       23.23      3.42 o 
  -5  16   7        0.01        8.32      4.04 o 
  -4  16   7       10.20       13.22      3.39 o 
  -3  16   7       67.98       64.39      5.32 o 
  -2  16   7      218.07      233.51      9.30 o 
  -1  16   7       17.11       21.77      3.66 o 
   0  16   7       14.26        7.93      2.55 o 
   1  16   7      104.10       81.49      5.63 o 
   2  16   7       10.76        7.08      2.78 o 
   3  16   7       24.84       20.63      4.86 o 
   4  16   7       21.01       18.85      4.14 o 
  -4  17   7       24.52       37.12      4.63 o 
  -3  17   7        0.61        1.54      3.14 o 
  -2  17   7        2.14        7.12      3.34 o 
  -1  17   7       25.78       19.03      3.69 o 
   0  17   7       17.73       12.39      3.49 o 
   1  17   7       31.95       42.74      4.61 o 
   2  17   7       44.34       45.03      5.78 o 
   3  17   7        6.37        1.39      2.94 o 
  -3  18   7       16.08       16.15      3.76 o 
  -2  18   7        0.98        1.85      3.85 o 
  -1  18   7        1.54        2.48      2.66 o 
   0  18   7       11.95        5.56      3.39 o 
   1  18   7        4.88        8.96      3.33 o 
   2  18   7        0.91       -1.91      2.50 o 
   3  18   7        4.58        4.85      2.96 o 
  -1  19   7       37.46       31.49      4.25 o 
   0  19   7       36.37       31.31      7.59 o 
   1  19   7        8.56        9.22      3.00 o 
  -8   0   8       14.10        8.97      5.51 o 
  -7   0   8      139.92      153.25      8.57 o 
  -6   0   8      568.10      614.73     20.35 o 
  -5   0   8        7.33       25.37      8.53 o 
  -4   0   8     1385.51     1218.56     43.06 o 
  -3   0   8      340.96      369.08     12.19 o 
  -2   0   8      574.91      507.27     14.46 o 
  -1   0   8      399.49      320.86     11.47 o 
   0   0   8       50.29       38.61      3.18 o 
   1   0   8       13.20       18.56      2.38 o 
   2   0   8      123.84      159.18      9.08 o 
   3   0   8      533.07      571.64     16.23 o 
   4   0   8       19.98       18.99      3.67 o 
   5   0   8        5.56        4.39      4.71 o 
   6   0   8       34.80       28.13      4.64 o 
   7   0   8       50.52       56.08      8.42 o 
   8   0   8        0.00       -2.04      3.31 o 
  -8   1   8       14.45       15.55      4.08 o 
  -7   1   8       15.47       23.77      3.32 o 
  -6   1   8      329.57      353.11      9.65 o 
  -5   1   8      190.96      192.93      8.43 o 
  -4   1   8      958.22      882.78     20.23 o 
  -3   1   8      428.27      367.04      8.50 o 
  -2   1   8      318.15      240.94      5.21 o 
  -1   1   8        3.31        0.77      1.32 o 
   0   1   8       85.02       61.60      2.62 o 
   1   1   8      359.36      341.18      7.36 o 
   2   1   8      219.64      200.15      8.88 o 
   3   1   8       32.87       39.71      2.60 o 
   4   1   8       57.87       52.30      3.47 o 
   5   1   8      273.98      246.11      7.66 o 
   6   1   8        2.60        2.67      2.39 o 
   7   1   8        0.26        0.35      4.03 o 
   8   1   8        0.79        7.55      3.30 o 
  -8   2   8       11.24       14.62      5.12 o 
  -7   2   8        7.16        9.84      2.85 o 
  -6   2   8      464.58      476.06     11.72 o 
  -5   2   8      455.31      424.90     10.45 o 
  -4   2   8      939.08      929.33     19.11 o 
  -3   2   8        4.06        9.43      1.60 o 
  -2   2   8      217.14      188.84      4.39 o 
  -1   2   8      412.78      380.67      7.53 o 
   0   2   8      444.59      369.81      7.85 o 
   1   2   8        3.65        3.60      1.15 o 
   2   2   8        6.77        5.93      1.36 o 
   3   2   8      460.87      428.74     10.70 o 
   4   2   8      187.77      196.32      6.53 o 
   5   2   8      118.50      120.80      5.28 o 
   6   2   8       10.64       10.92      2.93 o 
   7   2   8       40.80       52.33      4.32 o 
  -8   3   8       65.64       79.35      5.74 o 
  -7   3   8        0.82        2.19      2.69 o 
  -6   3   8       23.89       24.22      3.44 o 
  -5   3   8       37.41       32.72      4.24 o 
  -4   3   8      269.33      250.73      9.97 o 
  -3   3   8        1.10        0.83      1.02 o 
  -2   3   8      279.75      263.50      6.42 o 
  -1   3   8      228.48      252.95      5.41 o 
   0   3   8      182.97      161.00      3.91 o 
   1   3   8       95.35       56.93      2.17 o 
   2   3   8       25.18       24.56      1.85 o 
   3   3   8        2.35        1.92      2.48 o 
   4   3   8        0.95       -1.85      1.85 o 
   5   3   8       82.64       68.47      4.12 o 
   6   3   8       15.63       17.40      3.89 o 
   7   3   8       96.96       99.61      5.45 o 
  -8   4   8       99.28      120.44      6.70 o 
  -7   4   8       61.18       59.42      6.74 o 
  -6   4   8       46.14       46.96      4.44 o 
  -5   4   8        4.76        3.13      1.97 o 
  -4   4   8        2.30        1.54      2.38 o 
  -3   4   8        3.76        0.45      1.35 o 
  -2   4   8      975.24      865.78     17.28 o 
  -1   4   8       26.13       23.43      1.52 o 
   0   4   8      289.06      241.64      5.25 o 
   1   4   8        6.43       10.32      1.29 o 
   2   4   8      546.75      545.50     10.18 o 
   3   4   8       93.65       82.04      3.28 o 
   4   4   8       15.69       15.47      2.41 o 
   5   4   8        3.05        4.05      2.61 o 
   6   4   8        6.77       13.08      3.05 o 
   7   4   8        3.10        9.44      2.94 o 
  -8   5   8      109.29      122.67      5.89 o 
  -7   5   8       32.81       41.65      4.08 o 
  -6   5   8        5.73        4.60      2.69 o 
  -5   5   8      269.90      250.79      8.03 o 
  -4   5   8       22.71       15.02      3.19 o 
  -3   5   8      212.32      180.28      5.20 o 
  -2   5   8      166.98      170.55      5.50 o 
  -1   5   8        0.22        0.11      1.03 o 
   0   5   8      433.90      398.60      7.83 o 
   1   5   8        0.85        0.87      1.04 o 
   2   5   8      282.43      284.13      6.13 o 
   3   5   8       20.44       21.44      1.97 o 
   4   5   8        5.80        2.56      1.46 o 
   5   5   8      607.36      575.44     20.82 o 
   6   5   8       13.92       16.25      3.04 o 
   7   5   8       61.14       54.27      4.27 o 
  -8   6   8        0.16        5.52      4.86 o 
  -7   6   8        1.08        7.23      3.24 o 
  -6   6   8        0.06        2.17      2.59 o 
  -5   6   8        2.08       -1.87      2.33 o 
  -4   6   8       45.94       39.90      3.35 o 
  -3   6   8      128.04      116.31      4.07 o 
  -2   6   8      153.38      130.00      4.17 o 
  -1   6   8       55.41       49.54      2.39 o 
   0   6   8        6.30        9.47      1.39 o 
   1   6   8      100.53       96.81      3.47 o 
   2   6   8      101.99       93.42      3.52 o 
   3   6   8        6.98        2.41      2.02 o 
   4   6   8        0.01       -0.85      2.76 o 
   5   6   8      388.39      402.62     10.15 o 
   6   6   8        3.39        7.72      2.81 o 
   7   6   8       11.39       13.35      3.02 o 
  -7   7   8        0.29        0.35      2.91 o 
  -6   7   8        4.35        7.06      2.77 o 
  -5   7   8       13.86       14.61      2.82 o 
  -4   7   8       17.64       18.96      2.26 o 
  -3   7   8       62.67       62.98      3.14 o 
  -2   7   8       37.41       35.83      2.44 o 
  -1   7   8        6.52        8.87      1.87 o 
   0   7   8       79.60       79.87      2.79 o 
   1   7   8       48.10       48.37      2.52 o 
   2   7   8      296.62      272.26      8.96 o 
   3   7   8     1417.77     1451.35     26.72 o 
   4   7   8       35.55       35.52      3.06 o 
   5   7   8       21.26       30.24      7.14 o 
   6   7   8        0.03        4.65      2.34 o 
   7   7   8        8.06        8.61      2.88 o 
  -7   8   8        5.74       11.46      3.82 o 
  -6   8   8       95.75       92.69      4.95 o 
  -5   8   8       75.71       69.09      4.28 o 
  -4   8   8      271.34      242.63      6.69 o 
  -3   8   8       42.14       32.53      2.56 o 
  -2   8   8       76.08       61.96      3.05 o 
  -1   8   8       35.39       33.45      2.00 o 
   0   8   8        2.93        2.28      1.20 o 
   1   8   8      182.12      153.65      4.85 o 
   2   8   8      230.04      238.48      6.34 o 
   3   8   8     1208.70     1219.98     22.92 o 
   4   8   8       61.75       61.62      3.65 o 
   5   8   8        0.71        0.51      2.14 o 
   6   8   8        5.40        7.46      3.31 o 
   7   8   8        0.01        3.23      2.67 o 
  -7   9   8        0.49        4.93      3.10 o 
  -6   9   8        4.39        8.65      3.11 o 
  -5   9   8        0.77        3.27      2.32 o 
  -4   9   8        0.14       -0.58      1.81 o 
  -3   9   8        4.95        4.05      1.77 o 
  -2   9   8       32.40       30.89      2.48 o 
  -1   9   8       65.38       53.64      2.52 o 
   0   9   8      600.38      555.28     11.64 o 
   1   9   8       18.99       22.57      2.61 o 
   2   9   8      251.05      245.93      6.64 o 
   3   9   8      576.96      610.84     13.12 o 
   4   9   8        5.12        7.14      2.24 o 
   5   9   8        4.95        1.01      2.15 o 
   6   9   8        6.08        4.88      2.65 o 
   7   9   8        0.03        3.63      3.90 o 
  -7  10   8       26.71       30.59      4.45 o 
  -6  10   8        2.07        4.30      4.03 o 
  -5  10   8       41.30       37.90      4.07 o 
  -4  10   8       70.57       53.99      3.29 o 
  -3  10   8       30.02       24.47      2.59 o 
  -2  10   8        1.14        0.66      1.60 o 
  -1  10   8      124.42      133.37      5.13 o 
   0  10   8      128.85      132.73      4.84 o 
   1  10   8      298.53      260.94      7.36 o 
   2  10   8      320.28      290.81      8.41 o 
   3  10   8      131.45      136.91      4.87 o 
   4  10   8       15.70       16.38      2.43 o 
   5  10   8       98.20       96.14      4.76 o 
   6  10   8        6.21        4.20      2.80 o 
  -6  11   8       11.89       17.10      5.62 o 
  -5  11   8       43.53       44.57      6.19 o 
  -4  11   8       31.72       24.19      3.69 o 
  -3  11   8        2.36       -1.76      2.23 o 
  -2  11   8      530.90      508.05     16.21 o 
  -1  11   8        2.67        1.00      2.58 o 
   0  11   8        7.75        2.31      2.50 o 
   1  11   8      309.40      279.46      9.72 o 
   2  11   8      118.89      113.86      4.93 o 
   3  11   8       14.22       14.64      3.11 o 
   4  11   8       78.01       66.11      4.09 o 
   5  11   8       19.48       13.23      2.92 o 
   6  11   8        0.13        2.91      2.37 o 
  -6  12   8        0.86        3.38      5.04 o 
  -5  12   8        4.77       -0.46      3.71 o 
  -4  12   8       46.60       46.68      4.32 o 
  -3  12   8        9.96        7.60      2.90 o 
  -2  12   8       39.80       55.95      4.45 o 
  -1  12   8       27.93       36.61      4.07 o 
   0  12   8       95.82      100.90      4.50 o 
   1  12   8       11.27       13.43      3.00 o 
   2  12   8       15.71       17.23      2.92 o 
   3  12   8       19.20       17.86      3.07 o 
   4  12   8       29.77       29.04      4.43 o 
   5  12   8        1.39       -1.93      3.02 o 
   6  12   8        1.89       -1.92      2.64 o 
  -6  13   8       40.52       51.17      7.78 o 
  -5  13   8        6.70        7.96      3.14 o 
  -4  13   8        5.31        7.24      3.34 o 
  -3  13   8       28.84       28.11      3.70 o 
  -2  13   8       86.75       82.05      5.40 o 
  -1  13   8      296.89      275.69      9.65 o 
   0  13   8        3.60        1.31      2.35 o 
   1  13   8       17.57       26.13      3.48 o 
   2  13   8       37.22       38.60      3.60 o 
   3  13   8       66.71       67.48      4.61 o 
   4  13   8        3.30       -0.58      3.82 o 
   5  13   8        3.60        0.00      4.79 o 
  -5  14   8        0.63        7.81      2.98 o 
  -4  14   8       96.95      100.02      5.96 o 
  -3  14   8       22.21       16.17      3.54 o 
  -2  14   8        2.11        2.76      2.92 o 
  -1  14   8       58.90       49.82      4.48 o 
   0  14   8       76.27       83.43      5.48 o 
   1  14   8       20.19       16.89      3.27 o 
   2  14   8        0.00        0.22      2.25 o 
   3  14   8        0.72       -2.01      2.01 o 
   4  14   8        0.71       -1.67      3.46 o 
   5  14   8       21.67       17.75      6.97 o 
  -5  15   8        0.02        5.29      3.26 o 
  -4  15   8        3.03        3.33      2.94 o 
  -3  15   8       82.88       86.11      5.65 o 
  -2  15   8        0.04        0.94      2.91 o 
  -1  15   8       31.27       38.35      5.10 o 
   0  15   8       91.37       87.65      5.54 o 
   1  15   8       11.52        6.73      2.98 o 
   2  15   8       50.51       50.27      4.06 o 
   3  15   8        0.33        2.84      2.58 o 
   4  15   8        0.09       -3.06      3.06 o 
  -4  16   8        8.11       17.21      4.68 o 
  -3  16   8       71.17       85.47      5.88 o 
  -2  16   8       18.41       21.70      3.91 o 
  -1  16   8        8.21       10.61      3.25 o 
   0  16   8       14.36       18.86      3.58 o 
   1  16   8        0.22       -0.18      2.52 o 
   2  16   8       53.61       46.08      5.29 o 
   3  16   8       84.11       92.19      5.20 o 
  -3  17   8       12.75       26.64      3.96 o 
  -2  17   8       54.25       72.90      5.58 o 
  -1  17   8        0.27        2.34      2.82 o 
   0  17   8        0.85        2.40      3.12 o 
   1  17   8        1.26       -0.16      2.30 o 
   2  17   8        7.83       11.60      3.26 o 
   3  17   8        1.45        6.64      3.03 o 
  -2  18   8        3.21       -3.17      3.17 o 
  -1  18   8        1.04       -1.69      2.57 o 
   0  18   8       32.90       53.06      5.60 o 
   1  18   8        1.48        0.62      2.40 o 
  -8   1   9        0.36        5.25      4.10 o 
  -7   1   9       36.57       41.01      4.06 o 
  -6   1   9       59.39       73.79      4.84 o 
  -5   1   9      199.01      198.31      7.20 o 
  -4   1   9     1601.09     1593.54     34.60 o 
  -3   1   9      483.17      455.59     13.56 o 
  -2   1   9       31.23       26.22      2.41 o 
  -1   1   9        0.01       -1.25      1.48 o 
   0   1   9        0.60        1.00      1.15 o 
   1   1   9       50.54       45.71      2.37 o 
   2   1   9      109.59      110.90      4.19 o 
   3   1   9        6.41        9.58      1.82 o 
   4   1   9       53.06       53.94      3.72 o 
   5   1   9       13.29       10.20      2.57 o 
   6   1   9       30.15       25.14      3.40 o 
   7   1   9       18.49        8.90      3.70 o 
  -8   2   9       19.90       27.72      4.89 o 
  -7   2   9        7.54        8.74      3.83 o 
  -6   2   9      187.00      207.70      7.52 o 
  -5   2   9       49.67       50.41      4.14 o 
  -4   2   9     1174.24     1171.96     29.92 o 
  -3   2   9      156.79      127.81      5.45 o 
  -2   2   9      262.75      224.30      6.62 o 
  -1   2   9        9.37        7.29      1.48 o 
   0   2   9       81.92       86.05      3.13 o 
   1   2   9       42.64       44.98      2.37 o 
   2   2   9      114.28      111.52      4.61 o 
   3   2   9       91.42      100.24      4.70 o 
   4   2   9        0.45       -1.36      2.08 o 
   5   2   9       62.86       58.18      4.10 o 
   6   2   9       23.16       14.46      3.23 o 
   7   2   9       48.89       47.47      4.40 o 
  -7   3   9        2.16        8.49      3.05 o 
  -6   3   9       43.77       49.29      4.09 o 
  -5   3   9       91.65       88.03      4.92 o 
  -4   3   9        9.66       10.92      3.77 o 
  -3   3   9        0.05       -2.23      2.72 o 
  -2   3   9     1417.00     1365.78     25.92 o 
  -1   3   9       59.81       55.71      2.78 o 
   0   3   9        1.36        1.36      1.12 o 
   1   3   9        4.38        3.69      1.41 o 
   2   3   9       21.10       16.37      1.89 o 
   3   3   9       96.19       84.95      4.99 o 
   4   3   9       12.83       14.28      2.65 o 
   5   3   9       10.37        9.07      3.07 o 
   6   3   9       10.28       11.73      3.15 o 
   7   3   9       17.89       25.08      8.50 o 
  -7   4   9        4.36        9.00      3.84 o 
  -6   4   9        5.34        8.19      3.57 o 
  -5   4   9       29.99       34.58      4.25 o 
  -4   4   9      442.34      434.69     11.73 o 
  -3   4   9        3.65        2.53      4.54 o 
  -2   4   9      988.74      960.47     21.42 o 
  -1   4   9      250.13      255.67      5.80 o 
   0   4   9        2.66        7.01      1.44 o 
   1   4   9      178.83      166.12      4.68 o 
   2   4   9       67.31       70.80      3.18 o 
   3   4   9      127.35      123.05      4.81 o 
   4   4   9        1.37       -0.91      2.12 o 
   5   4   9       27.90       30.84      3.60 o 
   6   4   9       85.98       82.81      5.01 o 
   7   4   9      387.24      350.20     10.40 o 
  -7   5   9        0.48        4.81      2.96 o 
  -6   5   9        0.36        2.77      2.61 o 
  -5   5   9        4.25        0.45      2.43 o 
  -4   5   9        0.47       -0.93      2.30 o 
  -3   5   9       22.57       24.21      2.21 o 
  -2   5   9        1.46       -1.43      1.43 o 
  -1   5   9       35.72       31.68      2.22 o 
   0   5   9      635.00      632.32     11.75 o 
   1   5   9       97.38      105.88      3.71 o 
   2   5   9      327.13      332.12      7.75 o 
   3   5   9       30.79       38.26      3.07 o 
   4   5   9       31.37       31.95      3.54 o 
   5   5   9       79.69       81.68      4.86 o 
   6   5   9        0.85        5.78      2.78 o 
   7   5   9        4.46       14.84      5.05 o 
  -7   6   9        3.17        7.41      3.78 o 
  -6   6   9        0.08       -2.38      2.38 o 
  -5   6   9       51.44       59.49      4.24 o 
  -4   6   9        2.89        0.53      2.20 o 
  -3   6   9       59.45       59.37      3.23 o 
  -2   6   9       27.05       26.92      2.65 o 
  -1   6   9        2.45       -1.41      1.41 o 
   0   6   9     1037.71     1099.13     19.17 o 
   1   6   9       20.85       19.81      2.00 o 
   2   6   9      200.60      198.92      6.12 o 
   3   6   9        1.98        1.36      2.03 o 
   4   6   9      181.40      208.24      7.33 o 
   5   6   9      226.28      221.98      8.06 o 
   6   6   9        4.83        6.29      3.00 o 
   7   6   9       30.93       30.95      3.92 o 
  -7   7   9       28.85       43.07      4.59 o 
  -6   7   9       26.32       28.18      3.40 o 
  -5   7   9       29.74       26.40      3.35 o 
  -4   7   9      147.68      139.49      5.74 o 
  -3   7   9      286.64      264.81      7.04 o 
  -2   7   9      187.32      186.75      5.48 o 
  -1   7   9       24.64       23.34      2.06 o 
   0   7   9      154.29      150.72      4.77 o 
   1   7   9      145.46      150.07      4.28 o 
   2   7   9       37.81       33.37      2.98 o 
   3   7   9       44.93       56.95      3.61 o 
   4   7   9       81.98       83.69      4.40 o 
   5   7   9      204.85      208.18      8.08 o 
   6   7   9        8.50       18.38      3.19 o 
  -7   8   9        0.69       -1.21      2.96 o 
  -6   8   9        1.85        3.51      2.60 o 
  -5   8   9       29.73       39.85      3.72 o 
  -4   8   9        0.22       -2.14      2.14 o 
  -3   8   9       45.17       51.93      3.22 o 
  -2   8   9       18.05       21.18      2.26 o 
  -1   8   9       39.83       43.51      2.94 o 
   0   8   9      151.52      151.06      4.36 o 
   1   8   9      209.50      207.33      5.35 o 
   2   8   9        6.47        2.81      1.93 o 
   3   8   9        4.98       -0.62      3.48 o 
   4   8   9        3.87        5.49      3.00 o 
   5   8   9      234.06      256.49     11.58 o 
   6   8   9       12.33       23.42      3.74 o 
  -7   9   9       42.29       52.68      5.50 o 
  -6   9   9        2.28        8.39      2.94 o 
  -5   9   9        1.45        4.73      2.59 o 
  -4   9   9       14.60        8.69      2.62 o 
  -3   9   9       18.22       24.51      2.56 o 
  -2   9   9       99.17      106.50      4.19 o 
  -1   9   9       56.61       67.60      3.41 o 
   0   9   9       15.54       12.85      2.13 o 
   1   9   9       25.85       26.04      2.45 o 
   2   9   9      184.85      207.25      6.21 o 
   3   9   9       98.49       81.21      4.00 o 
   4   9   9        5.05        7.48      2.41 o 
   5   9   9       18.76       22.25      3.26 o 
   6   9   9        0.12        2.87      3.20 o 
  -6  10   9      109.15      100.74      7.61 o 
  -5  10   9       54.08       65.68      4.56 o 
  -4  10   9      175.52      167.23      5.65 o 
  -3  10   9        0.01        1.05      1.83 o 
  -2  10   9       54.67       51.23      3.25 o 
  -1  10   9      328.50      320.38      8.17 o 
   0  10   9        3.80       -0.90      1.51 o 
   1  10   9      232.02      244.52      7.71 o 
   2  10   9       25.37       18.77      2.46 o 
   3  10   9      237.50      229.28      7.49 o 
   4  10   9       54.12       51.87      3.57 o 
   5  10   9        5.56        7.94      3.17 o 
   6  10   9        2.31        6.95      4.18 o 
  -6  11   9       11.24       15.19      6.06 o 
  -5  11   9       48.46       41.19      6.13 o 
  -4  11   9       34.69       36.57      4.39 o 
  -3  11   9       70.70       78.91      4.92 o 
  -2  11   9       50.01       31.54      3.65 o 
  -1  11   9       87.48      106.27      5.51 o 
   0  11   9       69.78       66.23      3.94 o 
   1  11   9       13.83       15.71      3.09 o 
   2  11   9      267.31      282.04      9.52 o 
   3  11   9        1.60        6.61      2.42 o 
   4  11   9       87.64       94.41      4.76 o 
   5  11   9        9.72        9.10      2.90 o 
  -6  12   9        3.16       16.62     12.42 o 
  -5  12   9       29.28       31.14      5.41 o 
  -4  12   9       31.36       36.20      4.71 o 
  -3  12   9        5.31        5.90      2.70 o 
  -2  12   9        5.73        1.87      2.46 o 
  -1  12   9        7.34        7.78      4.41 o 
   0  12   9      242.29      245.50      8.69 o 
   1  12   9      223.04      183.15     19.24 o 
   2  12   9        1.91        7.19      2.98 o 
   3  12   9       11.62        5.97      2.62 o 
   4  12   9        2.03        1.64      3.21 o 
   5  12   9        5.03        9.47      3.16 o 
  -5  13   9       18.37       10.28      4.43 o 
  -4  13   9       11.47        8.17      3.03 o 
  -3  13   9       25.40       20.68      3.53 o 
  -2  13   9      145.34      152.16      7.08 o 
  -1  13   9       14.34       16.65      3.37 o 
   0  13   9      173.37      156.59      6.93 o 
   1  13   9       38.58       35.95      3.94 o 
   2  13   9      126.04      123.26      5.61 o 
   3  13   9        8.24        7.91      2.78 o 
   4  13   9        2.10       -1.68      3.13 o 
   5  13   9        4.11       -0.97      5.03 o 
  -5  14   9       15.14        7.86      4.69 o 
  -4  14   9        3.85        3.98      3.41 o 
  -3  14   9        0.39       -2.03      2.96 o 
  -2  14   9       34.29       29.98      3.94 o 
  -1  14   9        0.45       -2.56      2.56 o 
   0  14   9        0.24       -0.81      2.62 o 
   1  14   9       18.54       25.43      3.55 o 
   2  14   9        0.63        2.02      2.31 o 
   3  14   9       14.04       14.47      2.98 o 
   4  14   9       18.56       24.09      3.86 o 
  -4  15   9       57.82       59.18      5.06 o 
  -3  15   9       58.06       72.28      5.51 o 
  -2  15   9       11.11       20.90      4.30 o 
  -1  15   9        0.05       -1.99      2.71 o 
   0  15   9        0.11       -2.72      2.87 o 
   1  15   9       12.27        8.55      2.67 o 
   2  15   9       33.28       36.78      3.73 o 
   3  15   9        2.81        2.25      2.35 o 
  -3  16   9        2.45        1.04      3.17 o 
  -2  16   9       35.15       34.71      4.25 o 
  -1  16   9       36.84       37.73      5.84 o 
   0  16   9       21.04       18.03      4.25 o 
   1  16   9        0.04        0.23      2.37 o 
   2  16   9       18.86       17.67      4.01 o 
   3  16   9       23.30       20.17      3.11 o 
  -2  17   9        2.56        5.90      6.54 o 
  -1  17   9        1.24       -0.38      2.98 o 
   0  17   9       19.15       17.57      4.04 o 
   1  17   9       40.36       28.01      4.44 o 
  -7   0  10       74.41       99.84      9.04 o 
  -6   0  10       37.80       40.08      6.67 o 
  -5   0  10       40.41       37.29      6.14 o 
  -4   0  10      117.65      111.06      8.66 o 
  -3   0  10       60.47       71.34      7.21 o 
  -2   0  10        0.46       -3.84      3.84 o 
  -1   0  10        0.09       -2.26      2.26 o 
   0   0  10      232.72      187.66      7.38 o 
   1   0  10      119.65      122.42      6.82 o 
   2   0  10      104.15      105.61      5.60 o 
   3   0  10      185.33      169.83      8.96 o 
   4   0  10        4.68        0.01      2.93 o 
   5   0  10        0.26       -2.98      2.98 o 
   6   0  10        5.87        5.16      8.22 o 
   7   0  10        3.05       -3.76      3.91 o 
  -7   1  10        2.11        7.57      3.47 o 
  -6   1  10       64.77       71.20      5.63 o 
  -5   1  10        7.64        1.78      2.98 o 
  -4   1  10      115.70      106.06      6.07 o 
  -3   1  10       74.08       78.14      5.34 o 
  -2   1  10      922.30      830.25     22.02 o 
  -1   1  10      448.90      379.51      8.62 o 
   0   1  10       99.03       84.46      3.50 o 
   1   1  10        0.84       -0.02      1.53 o 
   2   1  10       77.29       64.43      3.98 o 
   3   1  10      171.10      177.68     11.10 o 
   4   1  10        0.06       -1.98      1.98 o 
   5   1  10        0.83        0.35      2.30 o 
   6   1  10        9.15        6.46      3.42 o 
   7   1  10        0.53       -2.93      2.93 o 
  -7   2  10        4.17        6.42      3.33 o 
  -6   2  10        1.47        5.47      3.05 o 
  -5   2  10       16.60       20.38      3.77 o 
  -4   2  10       27.25       26.89      4.03 o 
  -3   2  10      571.28      531.28     15.56 o 
  -2   2  10      740.80      653.40     15.16 o 
  -1   2  10      108.90       99.84      3.85 o 
   0   2  10      515.27      458.76      9.83 o 
   1   2  10       72.50       72.18      3.33 o 
   2   2  10      340.15      334.33      8.58 o 
   3   2  10       43.50       36.78      3.49 o 
   4   2  10       16.32       17.97      2.86 o 
   5   2  10       11.55        9.81      2.81 o 
   6   2  10        0.07       -2.54      2.54 o 
  -7   3  10       11.68       12.50      3.69 o 
  -6   3  10        0.08        4.04      3.06 o 
  -5   3  10       31.92       37.93      4.22 o 
  -4   3  10      106.55      104.44      5.92 o 
  -3   3  10      485.97      458.74     13.93 o 
  -2   3  10      273.93      268.79      7.91 o 
  -1   3  10        1.98        2.48      1.70 o 
   0   3  10       23.59       17.74      2.19 o 
   1   3  10       17.34       19.51      2.11 o 
   2   3  10       50.96       51.08      3.72 o 
   3   3  10       27.38       33.88      2.96 o 
   4   3  10       93.87       91.49      5.00 o 
   5   3  10        8.66        5.29      2.79 o 
   6   3  10       10.37        8.82      3.03 o 
  -7   4  10        0.00        7.93      3.41 o 
  -6   4  10       45.30       47.05      4.59 o 
  -5   4  10      132.36      149.89      7.27 o 
  -4   4  10       48.54       47.53      4.48 o 
  -3   4  10        0.47       -1.31      2.58 o 
  -2   4  10       81.06       92.72      4.40 o 
  -1   4  10        0.90        1.35      2.07 o 
   0   4  10      580.82      575.21     11.99 o 
   1   4  10      102.88       99.48      4.78 o 
   2   4  10      166.35      169.15      5.80 o 
   3   4  10       39.37       34.67      3.56 o 
   4   4  10       12.49       11.71      2.87 o 
   5   4  10        5.88        0.71      2.86 o 
   6   4  10       19.97       22.76      3.66 o 
  -7   5  10       36.15       43.10      4.13 o 
  -6   5  10       17.95       17.36      3.07 o 
  -5   5  10        5.87       10.96      2.87 o 
  -4   5  10        5.31        6.21      3.13 o 
  -3   5  10        9.02        4.63      2.75 o 
  -2   5  10      411.36      342.32      9.35 o 
  -1   5  10      218.03      199.74      6.47 o 
   0   5  10      717.16      720.72     13.63 o 
   1   5  10       69.06       65.52      3.37 o 
   2   5  10       31.27       31.88      2.96 o 
   3   5  10      191.81      190.42      6.22 o 
   4   5  10        7.16        3.58      2.47 o 
   5   5  10        0.95        2.66      2.67 o 
   6   5  10       13.88        8.63      3.05 o 
  -7   6  10        3.92        6.85      2.91 o 
  -6   6  10        0.33       -0.95      2.76 o 
  -5   6  10       14.93       12.57      2.86 o 
  -4   6  10      152.09      164.83      6.49 o 
  -3   6  10        6.52        4.08      2.05 o 
  -2   6  10       62.05       52.27      3.63 o 
  -1   6  10      136.53      119.04      4.90 o 
   0   6  10      164.80      176.42      5.37 o 
   1   6  10       10.21       12.28      2.14 o 
   2   6  10       31.91       40.79      3.46 o 
   3   6  10       26.51       32.92      3.11 o 
   4   6  10       93.81       83.60      4.85 o 
   5   6  10       34.19       41.28      4.40 o 
   6   6  10        6.67        9.07      3.82 o 
  -6   7  10        1.88        0.64      2.57 o 
  -5   7  10       58.01       55.23      4.16 o 
  -4   7  10      231.99      223.10      7.71 o 
  -3   7  10        8.09        7.44      1.93 o 
  -2   7  10       23.97       25.23      2.85 o 
  -1   7  10        0.59       -1.77      1.77 o 
   0   7  10       90.28       90.67      3.80 o 
   1   7  10        9.08       14.20      2.21 o 
   2   7  10      434.06      430.65     10.67 o 
   3   7  10        8.06        5.00      2.42 o 
   4   7  10       77.12       88.92      4.94 o 
   5   7  10      261.39      261.61      8.74 o 
   6   7  10       24.00       30.91      3.81 o 
  -6   8  10       23.91       23.67      3.38 o 
  -5   8  10       14.85       14.75      2.98 o 
  -4   8  10       53.90       36.91      3.78 o 
  -3   8  10      169.04      162.46      5.51 o 
  -2   8  10       55.70       54.39      3.56 o 
  -1   8  10       34.99       29.74      3.15 o 
   0   8  10       79.07       64.64      3.64 o 
   1   8  10       20.72       17.03      2.42 o 
   2   8  10      295.66      302.33      8.53 o 
   3   8  10        0.46       -2.09      2.09 o 
   4   8  10        0.46       -2.79      2.79 o 
   5   8  10      186.61      191.06      7.43 o 
   6   8  10        9.79       10.20      3.11 o 
  -6   9  10        0.01        1.64      2.57 o 
  -5   9  10       12.86       16.96      3.16 o 
  -4   9  10       41.74       39.38      3.81 o 
  -3   9  10       18.90       23.32      2.68 o 
  -2   9  10       17.74       17.46      2.31 o 
  -1   9  10       14.94       16.40      2.21 o 
   0   9  10       99.47       92.96      4.77 o 
   1   9  10        3.78        0.49      1.78 o 
   2   9  10        9.87        4.35      2.74 o 
   3   9  10      100.76      112.03      5.88 o 
   4   9  10        2.55        4.74      2.44 o 
   5   9  10        3.01        8.89      2.96 o 
  -6  10  10       51.59       45.30      4.52 o 
  -5  10  10       28.40       22.40      3.44 o 
  -4  10  10        0.54        2.32      2.55 o 
  -3  10  10       60.10       60.85      3.56 o 
  -2  10  10        3.77        1.24      1.88 o 
  -1  10  10        0.14       -1.65      2.13 o 
   0  10  10       13.25       15.60      2.46 o 
   1  10  10       18.09       14.56      2.56 o 
   2  10  10       12.33        5.71      2.59 o 
   3  10  10       90.64       79.79      4.41 o 
   4  10  10       84.12       75.10      6.26 o 
   5  10  10        0.07        2.55      6.61 o 
  -5  11  10        4.85        6.04      4.41 o 
  -4  11  10       18.14       15.61      4.35 o 
  -3  11  10       27.41       25.26      3.30 o 
  -2  11  10       46.93       42.51      3.97 o 
  -1  11  10        0.24       -0.06      2.13 o 
   0  11  10       20.61       14.67      2.88 o 
   1  11  10       54.60       46.96      6.06 o 
   2  11  10        0.65        2.28      2.32 o 
   3  11  10       44.36       35.73      4.36 o 
   4  11  10        0.76        3.10      2.86 o 
   5  11  10        0.76       -2.42      7.82 o 
  -5  12  10        5.91        3.94      4.01 o 
  -4  12  10        9.85       15.59      7.42 o 
  -3  12  10        2.59        2.48      3.12 o 
  -2  12  10       35.02       41.42      4.54 o 
  -1  12  10       79.85       66.98      4.90 o 
   0  12  10       13.81       12.95      2.90 o 
   1  12  10       61.57       65.14      4.09 o 
   2  12  10       13.36       16.04      3.13 o 
   3  12  10       11.41        5.67      3.56 o 
   4  12  10        3.46        1.31      3.14 o 
  -4  13  10       60.80       60.40      4.77 o 
  -3  13  10        9.68        5.23      2.97 o 
  -2  13  10        2.86       -0.58      3.61 o 
  -1  13  10        0.02        0.56      3.50 o 
   0  13  10       21.24        9.75      3.06 o 
   1  13  10        6.02        2.82      2.26 o 
   2  13  10        4.01       -2.13      2.13 o 
   3  13  10        1.56       -2.78      3.94 o 
   4  13  10        0.32       -3.10      4.96 o 
  -4  14  10       11.12       11.27      3.68 o 
  -3  14  10       16.81       17.26      3.95 o 
  -2  14  10       26.95       21.71      3.57 o 
  -1  14  10        2.45        4.04      3.50 o 
   0  14  10       70.04       49.93      5.14 o 
   1  14  10       11.29       14.73      3.00 o 
   2  14  10       35.52       37.47      3.62 o 
   3  14  10        2.45       -2.51      2.88 o 
  -3  15  10        2.63        4.28      3.27 o 
  -2  15  10        3.62       11.78      3.40 o 
  -1  15  10        8.83       12.78      3.37 o 
   0  15  10      102.15      104.18      6.74 o 
   1  15  10        1.08        3.23      3.70 o 
   2  15  10       12.10        7.87      2.75 o 
  -2  16  10       31.86       40.13      4.61 o 
  -1  16  10        0.03       -0.11      2.70 o 
   0  16  10        4.96        6.26      3.61 o 
   1  16  10       12.34       16.02      5.25 o 
  -7   1  11        6.44       13.15      3.82 o 
  -6   1  11        0.33        1.12      3.14 o 
  -5   1  11        8.43        7.10      3.19 o 
  -4   1  11      118.26      116.57      6.22 o 
  -3   1  11       44.29       46.05      4.19 o 
  -2   1  11      150.14      148.24      6.81 o 
  -1   1  11      270.19      251.02      6.62 o 
   0   1  11       50.98       57.52      3.22 o 
   1   1  11        0.01       -1.40      1.75 o 
   2   1  11      177.27      167.42      5.37 o 
   3   1  11      108.74      118.19      7.80 o 
   4   1  11        6.98        6.17      2.75 o 
   5   1  11        0.14       -0.93      2.58 o 
   6   1  11        3.24       -1.05      2.74 o 
  -6   2  11       11.72       11.31      3.42 o 
  -5   2  11        9.88        8.38      3.12 o 
  -4   2  11       32.25       31.93      4.10 o 
  -3   2  11        4.16        3.77      2.52 o 
  -2   2  11      286.03      264.47      9.54 o 
  -1   2  11        1.47       -2.19      2.19 o 
   0   2  11       46.53       37.96      2.82 o 
   1   2  11       75.95       71.02      3.48 o 
   2   2  11      220.95      229.24      7.09 o 
   3   2  11       10.05       16.02      3.02 o 
   4   2  11        5.48        4.53      2.66 o 
   5   2  11        0.15       -1.78      2.64 o 
   6   2  11        0.07       -0.08      3.51 o 
  -6   3  11        2.92       -1.45      3.01 o 
  -5   3  11        0.06       -1.74      2.81 o 
  -4   3  11       27.20       33.71      4.11 o 
  -3   3  11       23.33       24.54      3.57 o 
  -2   3  11        0.91        2.92      2.76 o 
  -1   3  11       19.15       20.06      2.87 o 
   0   3  11      140.65      166.93      5.38 o 
   1   3  11       45.01       55.44      3.20 o 
   2   3  11       31.89       33.39      3.21 o 
   3   3  11        0.28       -2.45      2.45 o 
   4   3  11        0.17       -0.56      2.48 o 
   5   3  11        6.99        3.32      2.80 o 
   6   3  11        8.59        6.06      3.05 o 
  -6   4  11        1.84        2.08      3.18 o 
  -5   4  11        6.76        2.78      3.10 o 
  -4   4  11       15.61       18.76      3.64 o 
  -3   4  11        8.63        5.96      2.86 o 
  -2   4  11       36.08       33.51      3.05 o 
  -1   4  11       25.04       21.31      2.91 o 
   0   4  11     1192.53     1185.73     27.17 o 
   1   4  11      264.08      269.41      7.38 o 
   2   4  11        0.01       -0.62      2.52 o 
   3   4  11        7.12       10.90      2.50 o 
   4   4  11       29.10       34.02      3.71 o 
   5   4  11        3.32        2.07      3.43 o 
   6   4  11       19.63       18.02      3.64 o 
  -6   5  11        2.22        2.31      3.11 o 
  -5   5  11       26.89       38.28      4.36 o 
  -4   5  11        0.26        0.54      2.85 o 
  -3   5  11       13.88       19.17      3.59 o 
  -2   5  11       83.75       61.77      3.89 o 
  -1   5  11       55.92       61.40      3.94 o 
   0   5  11       47.52       52.02      3.38 o 
   1   5  11       25.61       28.43      3.99 o 
   2   5  11      133.45      131.90      5.79 o 
   3   5  11       95.97      104.44      4.77 o 
   4   5  11       21.84       32.08      3.57 o 
   5   5  11        4.91        4.83      2.94 o 
   6   5  11       28.50       31.84      3.99 o 
  -6   6  11       14.49       19.00      3.97 o 
  -5   6  11        3.75        2.07      3.10 o 
  -4   6  11       26.20       26.49      3.99 o 
  -3   6  11      266.89      270.98      9.90 o 
  -2   6  11       10.66        2.68      2.20 o 
  -1   6  11       58.77       48.75      3.57 o 
   0   6  11       46.33       43.62      2.98 o 
   1   6  11        5.07        2.22      2.10 o 
   2   6  11      475.44      542.06     13.02 o 
   3   6  11        0.85        0.68      2.27 o 
   4   6  11       62.87       71.64      5.33 o 
   5   6  11        0.97        4.79      3.84 o 
  -6   7  11       17.40       16.60      3.97 o 
  -5   7  11       12.32       22.07      3.91 o 
  -4   7  11       58.37       72.14      5.58 o 
  -3   7  11        8.81        9.74      3.05 o 
  -2   7  11       27.75       27.79      3.78 o 
  -1   7  11      169.48      166.80      6.07 o 
   0   7  11       14.41       16.47      3.03 o 
   1   7  11       80.52       78.79      3.81 o 
   2   7  11      612.20      642.33     14.83 o 
   3   7  11        0.26        2.31      2.43 o 
   4   7  11        1.65        1.13      4.85 o 
   5   7  11       29.89       34.74      3.96 o 
  -6   8  11       10.00        5.46      3.94 o 
  -5   8  11        2.59       -0.50      3.12 o 
  -4   8  11        8.84       17.28      3.76 o 
  -3   8  11        1.66       -1.17      2.73 o 
  -2   8  11       94.65      110.58      4.99 o 
  -1   8  11      113.63      109.89      4.91 o 
   0   8  11        0.74       -0.56      2.94 o 
   1   8  11       96.08      101.54      4.65 o 
   2   8  11       23.66       28.19      3.18 o 
   3   8  11       12.48       11.47      2.86 o 
   4   8  11        0.94        0.21      2.73 o 
   5   8  11        1.48        2.76      5.22 o 
  -5   9  11       46.42       58.70      5.28 o 
  -4   9  11        1.72        6.61      3.29 o 
  -3   9  11       27.57       32.78      4.21 o 
  -2   9  11       91.27       92.85      4.56 o 
  -1   9  11        0.09        2.84      2.07 o 
   0   9  11       22.63       26.54      3.16 o 
   1   9  11        0.48        1.42      2.01 o 
   2   9  11       13.46       15.58      2.80 o 
   3   9  11        0.28       -0.09      2.33 o 
   4   9  11      112.90      134.84      6.29 o 
   5   9  11        1.94        5.68      2.88 o 
  -5  10  11        2.53        5.56      3.47 o 
  -4  10  11      110.35      107.61      6.45 o 
  -3  10  11      100.38      105.72      5.99 o 
  -2  10  11       72.43       84.75      4.49 o 
  -1  10  11        0.03        1.89      2.05 o 
   0  10  11        1.62       -1.09      1.97 o 
   1  10  11       21.10       23.81      2.73 o 
   2  10  11       22.42       30.60      3.41 o 
   3  10  11       55.61       59.25      4.50 o 
   4  10  11      136.14      133.73      6.81 o 
  -4  11  11        2.56        3.55      3.62 o 
  -3  11  11       12.38       12.23      3.42 o 
  -2  11  11        0.62        1.33      2.74 o 
  -1  11  11       40.63       49.84      4.64 o 
   0  11  11        8.46       14.42      3.36 o 
   1  11  11        1.38       -1.91      2.87 o 
   2  11  11        2.57        3.87      2.60 o 
   3  11  11       12.62       15.20      3.23 o 
   4  11  11        1.04        1.07      3.73 o 
  -4  12  11        0.35       -0.01      5.81 o 
  -3  12  11      103.00      117.29      6.82 o 
  -2  12  11       21.96       27.50      3.70 o 
  -1  12  11        8.72        9.58      3.85 o 
   0  12  11       29.13       38.90      6.07 o 
   1  12  11        5.42        8.55      6.09 o 
   2  12  11        3.51        3.74      3.74 o 
   3  12  11        2.74       10.13      4.16 o 
  -3  13  11       37.64       34.77      4.08 o 
  -2  13  11        0.25       -1.82      2.81 o 
  -1  13  11       40.04       44.12      4.37 o 
   0  13  11       39.14       57.73      6.39 o 
   1  13  11       14.54       13.40      4.36 o 
   2  13  11        5.90        2.60      3.87 o 
   3  13  11       15.94       16.78      3.75 o 
  -2  14  11       20.64       20.77      3.54 o 
  -1  14  11        4.02        4.22      3.04 o 
   0  14  11        0.82       -2.58      2.81 o 
   1  14  11       88.53       79.21      7.29 o 
   2  14  11        9.08        2.66      7.36 o 
  -1  15  11       30.19       39.19      4.51 o 
   0  15  11       14.07       19.42      4.49 o 
  -6   0  12       46.94       63.17      8.27 o 
  -5   0  12        0.18        0.96      4.14 o 
  -4   0  12       23.30       23.95      5.36 o 
  -3   0  12       31.97       29.24      5.31 o 
  -2   0  12        7.39        6.32      3.95 o 
  -1   0  12        1.18       -2.16      5.00 o 
   0   0  12       36.07       27.24      3.77 o 
   1   0  12       62.09       61.55      5.21 o 
   2   0  12        1.53        0.28      4.04 o 
   3   0  12       50.30       55.86      6.46 o 
   4   0  12      156.23      186.91     10.87 o 
   5   0  12       11.19       18.94      6.76 o 
  -6   1  12        2.07       -0.01      3.55 o 
  -5   1  12       37.53       39.33      4.53 o 
  -4   1  12       27.89       29.50      4.08 o 
  -3   1  12        0.89       -0.71      2.50 o 
  -2   1  12        0.06       -2.49      2.49 o 
  -1   1  12       23.91       21.53      2.83 o 
   0   1  12       67.73       65.21      3.55 o 
   1   1  12      181.11      191.30      5.89 o 
   2   1  12        3.83        1.57      2.78 o 
   3   1  12       15.95       13.59      3.34 o 
   4   1  12       50.20       64.86      4.86 o 
   5   1  12        7.92        7.98      3.00 o 
  -6   2  12        4.62        3.86      3.63 o 
  -5   2  12        0.92        3.14      3.11 o 
  -4   2  12        2.36        1.97      2.80 o 
  -3   2  12       16.11       19.75      3.46 o 
  -2   2  12       38.11       44.55      4.30 o 
  -1   2  12        2.29        1.92      2.14 o 
   0   2  12       30.30       26.09      2.70 o 
   1   2  12       33.72       33.60      3.05 o 
   2   2  12      335.32      339.08      9.46 o 
   3   2  12      100.02      123.75      6.03 o 
   4   2  12        6.38        3.76      2.78 o 
   5   2  12        0.36       -1.88      2.68 o 
  -6   3  12        0.91       -1.03      3.25 o 
  -5   3  12       23.46       29.76      4.21 o 
  -4   3  12       68.99       85.45      5.95 o 
  -3   3  12       33.48       33.39      4.08 o 
  -2   3  12       64.05       67.33      5.15 o 
  -1   3  12      297.76      257.81      7.95 o 
   0   3  12      124.73      113.66      4.48 o 
   1   3  12        6.30        1.28      2.53 o 
   2   3  12       32.87       35.26      3.57 o 
   3   3  12       88.66      110.07     13.47 o 
   4   3  12        0.76       -0.78      2.72 o 
   5   3  12        0.12       -0.82      4.27 o 
  -6   4  12       10.54       12.77      3.73 o 
  -5   4  12        7.25        7.05      3.38 o 
  -4   4  12       59.58       53.53      5.04 o 
  -3   4  12        8.57        7.54      2.89 o 
  -2   4  12        6.88        9.56      3.19 o 
  -1   4  12       57.83       47.88      3.78 o 
   0   4  12        1.13        3.70      2.46 o 
   1   4  12       12.38        4.57      2.30 o 
   2   4  12       19.12       14.19      2.93 o 
   3   4  12      132.20      159.83     10.14 o 
   4   4  12        1.31        2.54      2.83 o 
   5   4  12        8.81        5.97      3.16 o 
  -5   5  12       17.91       19.89      4.01 o 
  -4   5  12        1.77        5.65      3.13 o 
  -3   5  12        1.93        3.79      2.83 o 
  -2   5  12       74.95       72.80      5.29 o 
  -1   5  12       34.38       34.09      3.29 o 
   0   5  12      282.88      256.70      8.19 o 
   1   5  12       90.02       89.04      4.16 o 
   2   5  12       89.75       86.60      4.63 o 
   3   5  12      149.08      150.37      6.55 o 
   4   5  12        5.52        5.82      3.05 o 
   5   5  12       14.64       20.54      5.35 o 
  -5   6  12        1.52        6.69      3.38 o 
  -4   6  12        9.77       10.37      3.35 o 
  -3   6  12      213.35      197.55      8.50 o 
  -2   6  12        7.52        9.20      3.17 o 
  -1   6  12       25.91       32.15      3.25 o 
   0   6  12       10.66        6.22      2.89 o 
   1   6  12       12.13       12.41      2.59 o 
   2   6  12      187.31      200.00      6.94 o 
   3   6  12       45.60       53.86      4.03 o 
   4   6  12        0.55        0.31      3.82 o 
   5   6  12        3.44        7.53      3.07 o 
  -5   7  12       12.34       21.59      4.42 o 
  -4   7  12       11.24       17.62      3.76 o 
  -3   7  12        2.63        8.13      3.16 o 
  -2   7  12       57.71       54.70      3.88 o 
  -1   7  12       42.80       41.31      3.75 o 
   0   7  12       26.03       25.21      3.75 o 
   1   7  12       29.16       30.63      3.11 o 
   2   7  12      137.47      147.15      5.86 o 
   3   7  12        7.18        9.60      2.93 o 
   4   7  12      169.62      196.98      7.77 o 
  -5   8  12      136.55      156.15      7.95 o 
  -4   8  12        0.82       -0.06      3.08 o 
  -3   8  12       24.01       16.85      5.04 o 
  -2   8  12      101.29       90.02      4.57 o 
  -1   8  12        0.80        2.17      2.17 o 
   0   8  12        1.32        1.17      2.21 o 
   1   8  12        0.20       -1.97      1.97 o 
   2   8  12       75.68       76.64      4.45 o 
   3   8  12        4.32        1.44      2.57 o 
   4   8  12      156.76      158.95      7.01 o 
  -4   9  12        1.27        6.38      3.51 o 
  -3   9  12        5.49        5.64      3.00 o 
  -2   9  12        0.51        3.70      2.40 o 
  -1   9  12       26.19       26.81      3.08 o 
   0   9  12        0.02        1.07      2.16 o 
   1   9  12        2.50        4.78      2.53 o 
   2   9  12       48.12       54.87      3.87 o 
   3   9  12       18.07       18.62      3.04 o 
   4   9  12      144.55      168.17      7.23 o 
  -4  10  12      122.76      123.58      7.21 o 
  -3  10  12        2.39        5.59      3.07 o 
  -2  10  12        0.19       10.22      2.36 o 
  -1  10  12        0.38        1.57      2.18 o 
   0  10  12       16.43       17.66      2.90 o 
   1  10  12        4.01       -2.73      3.01 o 
   2  10  12        4.94        5.49      2.59 o 
   3  10  12        2.74        4.09      2.68 o 
  -3  11  12        0.02       -2.09      4.90 o 
  -2  11  12       31.43       30.73      4.29 o 
  -1  11  12       33.01       31.20      4.31 o 
   0  11  12        0.47        2.24      6.09 o 
   1  11  12        0.19        2.56      2.87 o 
   2  11  12        9.30        8.50      3.20 o 
   3  11  12       20.28       13.88      4.89 o 
  -3  12  12       27.27       30.14      7.34 o 
  -2  12  12       22.03       37.57      4.68 o 
  -1  12  12        0.44        1.76      5.67 o 
   0  12  12      137.03      162.13      9.92 o 
   1  12  12        0.64       -1.02      3.40 o 
   2  12  12        0.06        4.24      2.77 o 
  -1  13  12        0.00        2.76      3.16 o 
   0  13  12       53.01       67.17      7.13 o 
   1  13  12        0.00       -4.39     10.58 o 
  -5   1  13       16.85       15.15      4.03 o 
  -4   1  13        6.22        4.95      3.32 o 
  -3   1  13       19.46       18.86      3.59 o 
  -2   1  13        2.61        0.68      2.68 o 
  -1   1  13       56.54       48.99      4.54 o 
   0   1  13        9.62        7.58      2.06 o 
   1   1  13        1.14        1.70      2.00 o 
   2   1  13        0.13       -2.37      2.37 o 
   3   1  13       31.11       32.87      4.12 o 
   4   1  13       65.64       72.75      5.30 o 
  -5   2  13       26.50       32.71      4.61 o 
  -4   2  13       23.54       25.60      4.29 o 
  -3   2  13        5.70        5.90      3.17 o 
  -2   2  13        0.00        2.71      2.79 o 
  -1   2  13        4.07        2.28      2.97 o 
   0   2  13       29.86       33.89      3.42 o 
   1   2  13       23.48       19.92      2.52 o 
   2   2  13       60.79       62.22      4.09 o 
   3   2  13       11.74       16.07      3.45 o 
   4   2  13        2.48        3.26      3.10 o 
  -5   3  13        1.64        4.67      3.55 o 
  -4   3  13        1.78       -2.60      2.80 o 
  -3   3  13       17.33       20.02      3.67 o 
  -2   3  13        4.65        7.36      3.11 o 
  -1   3  13       27.90       31.02      3.94 o 
   0   3  13        5.03        2.16      2.37 o 
   1   3  13       33.50       33.80      2.92 o 
   2   3  13        5.55        1.37      2.69 o 
   3   3  13        1.69       -2.33      2.90 o 
   4   3  13       13.10       16.23      3.70 o 
  -5   4  13       31.18       36.80      4.78 o 
  -4   4  13        0.80        0.78      3.18 o 
  -3   4  13        4.43       10.51      3.15 o 
  -2   4  13        0.63        3.04      2.79 o 
  -1   4  13        0.27        5.66      2.43 o 
   0   4  13        0.38       -0.45      2.42 o 
   1   4  13        0.05       -2.02      2.02 o 
   2   4  13      138.21      120.92      5.42 o 
   3   4  13       21.14       20.23      3.45 o 
   4   4  13       42.15       40.96      4.29 o 
  -4   5  13       22.65       34.46      4.57 o 
  -3   5  13       11.16       16.31      3.57 o 
  -2   5  13       29.89       35.92      4.33 o 
  -1   5  13       15.64       14.87      2.72 o 
   0   5  13       47.01       38.57      6.00 o 
   1   5  13        7.90       15.29      2.73 o 
   2   5  13        4.55        4.59      2.42 o 
   3   5  13       11.12       12.59      3.15 o 
   4   5  13        5.45       -2.40      4.02 o 
  -4   6  13       40.53       59.33      5.55 o 
  -3   6  13       38.78       42.66      4.54 o 
  -2   6  13       14.01       21.03      3.80 o 
  -1   6  13       34.91       49.09      4.02 o 
   0   6  13        0.01        0.76      3.01 o 
   1   6  13        1.36       -0.82      2.06 o 
   2   6  13        0.52       -1.46      2.30 o 
   3   6  13        0.48       -1.03      2.75 o 
  -4   7  13       43.09       66.88      5.81 o 
  -3   7  13        5.43       16.85      3.75 o 
  -2   7  13       25.74       28.40      3.93 o 
  -1   7  13        5.70        2.66      2.27 o 
   0   7  13       27.71       32.36      3.68 o 
   1   7  13        0.06        1.46      2.60 o 
   2   7  13        7.17        8.07      2.66 o 
   3   7  13       22.01       25.11      3.80 o 
  -3   8  13        0.27        2.30      3.06 o 
  -2   8  13        0.37        3.22      2.86 o 
  -1   8  13       10.68       18.11      2.89 o 
   0   8  13       55.06       72.96      4.49 o 
   1   8  13       26.00       32.94      3.79 o 
   2   8  13       18.88       17.97      2.88 o 
   3   8  13       79.35       96.37      5.59 o 
  -3   9  13      135.42      179.00      8.36 o 
  -2   9  13        6.83       19.16      3.69 o 
  -1   9  13        0.68        7.28      2.36 o 
   0   9  13       11.29       17.02      2.99 o 
   1   9  13       15.55       25.00      3.50 o 
   2   9  13       56.45       74.23      4.40 o 
  -2  10  13        7.47       19.60      2.80 o 
  -1  10  13       63.98       81.67      4.58 o 
   0  10  13        5.27        8.74      2.84 o 
   1  10  13        4.68        5.33      3.19 o 
   2  10  13       30.94       47.61      4.21 o 
  -1  11  13        2.87       -0.15      3.08 o 
   0  11  13        1.35        1.23      3.68 o 
  -4   0  14       11.42       14.95      5.98 o 
  -3   0  14       68.14       81.48     12.56 o 
  -2   0  14        8.79        9.10      4.76 o 
  -1   0  14      114.68      121.72      9.25 o 
   0   0  14        6.96       10.23      6.38 o 
   1   0  14       20.00       33.15      4.15 o 
   2   0  14        9.37       24.78      5.24 o 
   3   0  14       54.74       54.93      6.36 o 
  -4   1  14        3.09       -0.51      3.40 o 
  -3   1  14        6.23        8.68      3.36 o 
  -2   1  14        4.16        8.24      3.30 o 
  -1   1  14        7.94       14.29      3.42 o 
   0   1  14        0.04        3.24      4.04 o 
   1   1  14        3.37        3.34      2.05 o 
   2   1  14        1.91        5.17      2.67 o 
   3   1  14       16.18       19.08      3.51 o 
  -4   2  14        5.66        5.50      3.62 o 
  -3   2  14        8.47       14.72      3.65 o 
  -2   2  14        4.55        2.53      3.04 o 
  -1   2  14       28.92       33.82      4.21 o 
   0   2  14       20.27       25.50      3.85 o 
   1   2  14        2.32        0.92      2.41 o 
   2   2  14        0.12       -1.82      2.41 o 
   3   2  14        4.28       -3.78      3.78 o 
  -3   3  14       14.44       16.33      3.69 o 
  -2   3  14       77.60       89.48      5.94 o 
  -1   3  14        0.37        2.03      2.91 o 
   0   3  14        1.15        4.02      2.96 o 
   1   3  14       10.03        8.71      2.51 o 
   2   3  14        2.93        2.03      2.54 o 
   3   3  14        0.63       -1.55      3.10 o 
  -3   4  14        0.14        2.37      2.87 o 
  -2   4  14       16.94       16.31      3.76 o 
  -1   4  14       12.72       14.90      3.55 o 
   0   4  14       14.34       17.94      3.17 o 
   1   4  14       13.83       20.20      3.52 o 
   2   4  14        9.32        8.76      3.10 o 
  -3   5  14       36.11       42.05      4.88 o 
  -2   5  14        3.55        1.97      2.98 o 
  -1   5  14        0.16       -3.03      3.03 o 
   0   5  14        0.22       -1.49      2.36 o 
   1   5  14       17.39       20.19      3.49 o 
   2   5  14       55.60       62.62      4.28 o 
  -3   6  14        0.66        4.51      3.33 o 
  -2   6  14        0.22        3.28      2.88 o 
  -1   6  14       58.36       52.77      4.98 o 
   0   6  14        0.01        2.06      2.40 o 
   1   6  14        0.50        0.85      2.65 o 
   2   6  14        6.05       10.35      3.05 o 
  -2   7  14       16.16       25.61      4.01 o 
  -1   7  14        1.71        3.14      2.22 o 
   0   7  14        9.35       10.56      2.64 o 
   1   7  14       28.21       23.07      3.54 o 
  -1   8  14       15.20       16.66      2.75 o 
   0   8  14        9.46        8.67      2.90 o 
  -2   1  15        8.92       16.48      4.38 o 
  -1   1  15       23.12       30.97      4.33 o 
   0   1  15       12.61        8.03      3.46 o 
   1   1  15        1.01       -0.03      2.66 o 
  -1   2  15       19.78       39.05      4.67 o 
   0   2  15        0.27       -2.22      3.13 o 
  -1   3  15        4.26        9.33      3.43 o 
   0   3  15        1.89        6.86      3.37 o 
                                                 
